# Supplementary material for: bioNerDS: exploring bioinformatics’ database and software use through literature mining
Source: BMC Bioinformatics. 2013 Jun 15;14:194. doi: 10.1186/1471-2105-14-194 (PMC3693927; doi:10.1186/1471-2105-14-194)
Supplement: Additional file 2 — Genome Biology and BMC Bioinformatics dataset Excel spreadsheet containing the top 50 resources mentions for each journal by year on the document level as well as the resulting graphs used within this paper. Also includes long tail curve analysis data. [file 1471-2105-14-194-S2.xlsx]

## Sheet: Doc_GB
Document Level GB
2000			2001			2002			2003			2004			2005			2006			2007			2008			2009			2010			2011					All Years
genbank	13	0.118182	basiclocalalignmentsearch	32	0.105263	genbank	41	0.105128	genbank	41	0.0971564	genbank	38	0.0829694	gene	44	0.0914761	r	46	0.0871212	gene	103	0.097723	gene	51	0.0864407	r	49	0.0733533	r	49	0.0782748	r	24	0.0857143			r	432	0.0805519
basiclocalalignmentsearch	8	0.0727273	genbank	31	0.101974	basiclocalalignmentsearch	31	0.0794872	r	32	0.0758294	basiclocalalignmentsearch	36	0.0786026	basiclocalalignmentsearch	34	0.0706861	gene	44	0.0833333	r	82	0.0777989	r	38	0.0644068	gene	43	0.0643713	structurebasedsequencealignmentsofscopsuperfamilies	45	0.071885	structurebasedsequencealignmentsofscopsuperfamilies	20	0.0714286			gene	413	0.0770091
trna	5	0.0454545	r	24	0.0789474	r	23	0.0589744	basiclocalalignmentsearch	31	0.0734597	gene	30	0.0655022	r	31	0.0644491	basiclocalalignmentsearch	35	0.0662879	geneexpressionomnibus	62	0.0588235	basiclocalalignmentsearch	36	0.0610169	structurebasedsequencealignmentsofscopsuperfamilies	42	0.0628743	gene	44	0.0702875	geneexpressionomnibus	19	0.0678571			basiclocalalignmentsearch	358	0.0667537
r	4	0.0363636	trna	12	0.0394737	swissprot	16	0.0410256	gene	26	0.0616114	r	30	0.0655022	genbank	29	0.0602911	genbank	25	0.0473485	basiclocalalignmentsearch	57	0.0540797	genbank	28	0.0474576	basiclocalalignmentsearch	27	0.0404192	geneexpressionomnibus	41	0.0654952	gene	12	0.0428571			genbank	351	0.0654484
humangenome	4	0.0363636	swissprot	11	0.0361842	psiblast	15	0.0384615	uniquehumangenesequence	16	0.0379147	trna	17	0.0371179	geneexpressionomnibus	19	0.039501	geneexpressionomnibus	24	0.0454545	genbank	54	0.0512334	ensembl	23	0.0389831	geneexpressionomnibus	25	0.0374251	ensembl	27	0.043131	basiclocalalignmentsearch	9	0.0321429			geneexpressionomnibus	224	0.0417677
psiblast	4	0.0363636	humangenome	10	0.0328947	cluster	14	0.0358974	swissprot	14	0.0331754	swissprot	16	0.0349345	ensembl	17	0.035343	ensembl	22	0.0416667	ensembl	39	0.0370019	structurebasedsequencealignmentsofscopsuperfamilies	21	0.0355932	ensembl	25	0.0374251	ucscgenome	23	0.0367412	bowtie	9	0.0321429			ensembl	208	0.0387843
phylip	3	0.0272727	pfam	9	0.0296053	clustalw	13	0.0333333	ensembl	13	0.0308057	ensembl	14	0.0305677	clustalw	15	0.031185	trna	22	0.0416667	cluster	33	0.0313093	geneexpressionomnibus	20	0.0338983	genomes	23	0.0344311	genbank	22	0.0351438	ensembl	9	0.0321429			trna	165	0.0307664
gene	3	0.0272727	uniquehumangenesequence	8	0.0263158	uniquehumangenesequence	12	0.0307692	locuslink	12	0.028436	cluster	13	0.0283843	bioconductor	15	0.031185	clustalw	14	0.0265152	refseq	32	0.0303605	clustalw	16	0.0271186	genbank	21	0.0314371	basiclocalalignmentsearch	22	0.0351438	genbank	8	0.0285714			structurebasedsequencealignmentsofscopsuperfamilies	163	0.0303934
cluster	3	0.0272727	psiblast	7	0.0230263	pfam	12	0.0307692	clustalw	11	0.0260664	clustalw	10	0.0218341	swissprot	13	0.027027	refseq	14	0.0265152	kyotoencyclopediaofgenesandgenomes	27	0.0256167	ucscgenome	15	0.0254237	kyotoencyclopediaofgenesandgenomes	20	0.0299401	microrna	19	0.0303514	genomes	8	0.0285714			cluster	137	0.0255454
clustalw	3	0.0272727	cluster	7	0.0230263	trna	12	0.0307692	psiblast	10	0.0236967	pfam	10	0.0218341	arrayexpress	12	0.024948	cluster	13	0.0246212	trna	26	0.0246679	microrna	15	0.0254237	trna	19	0.0284431	refseq	17	0.0271565	sequenceread	7	0.025			refseq	127	0.0236808
fitch	2	0.0181818	dbest	7	0.0230263	ensembl	10	0.025641	saccharomycesgenome	10	0.0236967	geneexpressionomnibus	9	0.0196507	cluster	12	0.024948	ucsc	12	0.0227273	q	25	0.0237192	bioconductor	15	0.0254237	microrna	19	0.0284431	bioconductor	17	0.0271565	trna	7	0.025			clustalw	125	0.0233079
protdist	2	0.0181818	ensembl	7	0.0230263	blastn	9	0.0230769	blastn	9	0.021327	locuslink	9	0.0196507	trna	10	0.02079	ucscgenome	11	0.0208333	bioconductor	24	0.0227704	refseq	15	0.0254237	refseq	19	0.0284431	dbsnp	16	0.0255591	arrayexpress	7	0.025			kyotoencyclopediaofgenesandgenomes	105	0.0195786
agrobiological	2	0.0181818	clustalw	7	0.0230263	gene	9	0.0230769	refseq	9	0.021327	proteinbank	9	0.0196507	kyotoencyclopediaofgenesandgenomes	9	0.018711	microrna	10	0.0189394	structurebasedsequencealignmentsofscopsuperfamilies	22	0.0208729	network	14	0.0237288	kyotoencyclopedia	18	0.0269461	trna	13	0.0207668	microrna	7	0.025			pfam	104	0.0193921
smart	2	0.0181818	phylip	6	0.0197368	analysis	8	0.0205128	interpro	9	0.021327	blastn	9	0.0196507	q	9	0.018711	arrayexpress	9	0.0170455	clustalw	22	0.0208729	trna	14	0.0237288	genes	18	0.0269461	genomes	13	0.0207668	ucsc	7	0.025			bioconductor	102	0.0190192
mmhepesph	2	0.0181818	trembl	6	0.0197368	microsoftexcel	8	0.0205128	cluster	9	0.021327	analysis	9	0.0196507	saccharomycesgenome	9	0.018711	blat	9	0.0170455	ucsc	19	0.0180266	q	12	0.020339	ucscgenome	17	0.0254491	galaxy	12	0.0191693	q	6	0.0214286			microrna	102	0.0190192
berkeleydrosophilagenome	2	0.0181818	smart	6	0.0197368	sim4	7	0.0179487	trna	8	0.0189573	saccharomycesgenome	9	0.0196507	pfam	9	0.018711	saccharomycesgenome	9	0.0170455	pfam	18	0.0170778	pfam	12	0.020339	network	16	0.0239521	repeatmasker	11	0.0175719	bioconductor	6	0.0214286			swissprot	102	0.0190192
pubmedcentral	2	0.0181818	race	5	0.0164474	treeview	7	0.0179487	mysql	8	0.0189573	kyotoencyclopediaofgenesandgenomes	8	0.0174672	locuslink	8	0.016632	matlab	9	0.0170455	ucscgenome	18	0.0170778	ucsc	12	0.020339	cluster	12	0.0179641	analysis	10	0.0159744	pfam	6	0.0214286			ucscgenome	101	0.0188327
uniquehumangenesequence	2	0.0181818	interpro	5	0.0164474	flybase	7	0.0179487	dbest	7	0.0165877	clustalx	8	0.0174672	refseq	8	0.016632	repeatmasker	8	0.0151515	genomes	18	0.0170778	repeatmasker	12	0.020339	analysis	12	0.0179641	cluster	10	0.0159744	mirbase	6	0.0214286			q	90	0.0167817
entrez	2	0.0181818	wublast	4	0.0131579	dbest	6	0.0153846	kyotoencyclopediaofgenesandgenomes	7	0.0165877	dbest	8	0.0174672	treeview	8	0.016632	phylip	8	0.0151515	kyotoencyclopedia	18	0.0170778	kyotoencyclopediaofgenesandgenomes	11	0.0186441	maq	11	0.0164671	network	10	0.0159744	analysis	5	0.0178571			genomes	87	0.0162223
abscisicacid	2	0.0181818	clustersoforthologousgroupsofproteins	4	0.0131579	interpro	6	0.0153846	hmmer	6	0.014218	munichinformationcenterforproteinsequences	8	0.0174672	interpro	8	0.016632	pfam	8	0.0151515	genes	18	0.0170778	psiblast	10	0.0169492	bioconductor	10	0.0149701	kyotoencyclopediaofgenesandgenomes	10	0.0159744	genome	5	0.0178571			analysis	83	0.0154764
ensembl	2	0.0181818	cogs	4	0.0131579	smart	6	0.0153846	bioconductor	6	0.014218	uniquehumangenesequence	7	0.0152838	uniquehumangenesequence	8	0.016632	cytoscape	7	0.0132576	arrayexpress	16	0.0151803	cluster	9	0.0152542	repeatmasker	10	0.0149701	mirbase	9	0.014377	meme/mast	5	0.0178571			blastn	82	0.0152899
dbest	2	0.0181818	blastn	4	0.0131579	repeatmasker	6	0.0153846	repeatmasker	6	0.014218	flybase	7	0.0152838	ucscgenome	7	0.014553	proteinfamilies	7	0.0132576	analysis	16	0.0151803	blastn	8	0.0135593	uniprot	10	0.0149701	ucsc	9	0.014377	shortread	5	0.0178571			uniquehumangenesequence	80	0.014917
swissprot	2	0.0181818	dbsnp	4	0.0131579	tcoffee	5	0.0128205	flybase	6	0.014218	phylip	7	0.0152838	microrna	7	0.014553	uniquehumangenesequence	7	0.0132576	network	15	0.0142315	analysis	8	0.0135593	blat	10	0.0149701	maq	9	0.014377	hapmap	5	0.0178571			network	80	0.014917
sulfolobus	2	0.0181818	clustalx	4	0.0131579	fasta	5	0.0128205	phylip	6	0.014218	genepixpro	7	0.0152838	pubmed	7	0.014553	flybase	7	0.0132576	repeatmasker	14	0.0132827	cytoscape	8	0.0135593	ucsc	10	0.0149701	sequenceread	9	0.014377	ucscgenome	5	0.0178571			saccharomycesgenome	79	0.0147306
repeatmasker	2	0.0181818	genechip	4	0.0131579	mysql	5	0.0128205	q	6	0.014218	interpro	7	0.0152838	flybase	7	0.014553	network	7	0.0132576	forannotationvisualizationandintegrateddiscovery	14	0.0132827	phyml	8	0.0135593	saccharomycesgenome	10	0.0149701	onlinemendelianinheritance	8	0.0127796	blat	4	0.0142857			ucsc	77	0.0143576
mzef	2	0.0181818	gene	4	0.0131579	blastp	5	0.0128205	pfam	5	0.0118483	pubmed	6	0.0131004	kyotoencyclopedia	6	0.012474	q	7	0.0132576	transfac	14	0.0132827	proteinbank	8	0.0135593	q	9	0.0134731	man	8	0.0127796	galaxy	4	0.0142857			psiblast	75	0.0139847
pfam	2	0.0181818	prints	3	0.00986842	berkeleydrosophilagenome	5	0.0128205	microrna	5	0.0118483	q	6	0.0131004	genes	6	0.012474	blastn	7	0.0132576	swissprot	13	0.012334	paml	8	0.0135593	cytoscape	9	0.0134731	blastn	7	0.0111821	internationalhapmap	4	0.0142857			arrayexpress	74	0.0137982
blastn	2	0.0181818	proteinfamilies	3	0.00986842	stanfordmicroarray	5	0.0128205	phrap	5	0.0118483	psiblast	6	0.0131004	smart	6	0.012474	microsoftexcel	7	0.0132576	uniquehumangenesequence	13	0.012334	pubmed	8	0.0135593	capanalysisofgeneexpression	9	0.0134731	muscle	7	0.0111821	matlab	3	0.0107143			repeatmasker	74	0.0137982
darwin	2	0.0181818	entrez	3	0.00986842	clustersoforthologousgroups	4	0.0102564	treeview	5	0.0118483	proteinfamilies	6	0.0131004	analysis	6	0.012474	smart	7	0.0132576	blat	13	0.012334	genomes	8	0.0135593	pfam	8	0.011976	arrayexpress	7	0.0111821	argonaute	3	0.0107143			genes	67	0.012493
dbsnp	2	0.0181818	fasta	3	0.00986842	mmtrishclph	4	0.0102564	berkeleydrosophilagenome	5	0.0118483	arrayexpress	5	0.010917	genomes	6	0.012474	fasta	7	0.0132576	saccharomycesgenome	13	0.012334	graphpadprism	7	0.0118644	blastn	8	0.011976	bowtie	7	0.0111821	deseq	3	0.0107143			kyotoencyclopedia	66	0.0123065
phrap	1	0.00909091	darwin	3	0.00986842	mips	4	0.0102564	mips	5	0.0118483	proteininformation	5	0.010917	transfac	6	0.012474	transfac	6	0.0113636	microrna	13	0.012334	genes	7	0.0118644	pubmed	8	0.011976	onlinemendelianinheritanceinman	7	0.0111821	muscle	3	0.0107143			blat	65	0.0121201
graphpad	1	0.00909091	locuslink	3	0.00986842	paup	4	0.0102564	molphy	5	0.0118483	clustersoforthologousgroupsofproteins	5	0.010917	blat	6	0.012474	image	6	0.0113636	blastn	12	0.0113852	transfac	7	0.0118644	transfac	7	0.010479	argonaute	7	0.0111821	phred	3	0.0107143			flybase	64	0.0119336					total	rank
humangenomemappingcentre	1	0.00909091	clustal	3	0.00986842	structuralofproteins	4	0.0102564	protml	4	0.00947867	thearabidopsisinformation	5	0.010917	onlinemendelianinheritanceinman	5	0.010395	bioconductor	6	0.0113636	entrezgene	11	0.0104364	swissprot	7	0.0118644	meme/mast	7	0.010479	genome	7	0.0111821	refseq	3	0.0107143			interpro	63	0.0117472			gb	galaxy	253	24
hastings	1	0.00909091	signalp	3	0.00986842	microrna	4	0.0102564	matchminer	4	0.00947867	treeview	5	0.010917	network	5	0.010395	genome	6	0.0113636	mysql	11	0.0104364	uniprot	7	0.0118644	phred	7	0.010479	saccharomycesgenome	6	0.00958466	plasmodb	3	0.0107143			phylip	61	0.0113742					21	104
ucsc	1	0.00909091	proteininformation	3	0.00986842	genome	4	0.0102564	mappfinder	4	0.00947867	stanfordmicroarray	5	0.010917	blastn	5	0.010395	tmhmm	6	0.0113636	uniprot	11	0.0104364	muscle	7	0.0118644	genome	7	0.010479	q	6	0.00958466	kyotoencyclopediaofgenesandgenomes	3	0.0107143			pubmed	56	0.0104419			bmc	galaxy	27	1369
humangene	1	0.00909091	treeview	3	0.00986842	meme/mast	4	0.0102564	clustalx	4	0.00947867	genomes	5	0.010917	man	5	0.010395	kyotoencyclopediaofgenesandgenomes	6	0.0113636	flybase	11	0.0104364	significanceanalysisofmicroarrays	7	0.0118644	onlinemendelianinheritanceinman	7	0.010479	kyotoencyclopedia	6	0.00958466	mitelman	3	0.0107143			transfac	55	0.0102555					18	233
cephgenethon	1	0.00909091	genpept	3	0.00986842	trembl	4	0.0102564	trembl	4	0.00947867	clustersoforthologousgroups	5	0.010917	biomolecularinteractionnetwork	5	0.010395	thearabidopsisinformation	6	0.0113636	treeview	10	0.00948767	graphpad	6	0.0101695	mirbase	7	0.010479	image	6	0.00958466	cephgenetonintegratedmap	3	0.0107143			smart	54	0.010069
nucleotide	1	0.00909091	proteinfamiliesanddomains	3	0.00986842	refseq	4	0.0102564	phred	4	0.00947867	kyotoencyclopedia	5	0.010917	onlinemendelianinheritance	5	0.010395	interpro	5	0.0094697	paml	10	0.00948767	kyotoencyclopedia	6	0.0101695	arrayexpress	7	0.010479	shortread	6	0.00958466	transfac	3	0.0107143			microsoftexcel	52	0.00969607
blastxblastn	1	0.00909091	analysis	3	0.00986842	drosophilagene	4	0.0102564	onlinemendelianinheritanceinman	4	0.00947867	genes	5	0.010917	cytoscape	5	0.010395	munichinformationcenterforproteinsequences	5	0.0094697	cytoscape	10	0.00948767	humangenome	6	0.0101695	paml	7	0.010479	blat	6	0.00958466	saccharomycesgenome	3	0.0107143			genome	51	0.0095096
r.meliloti	1	0.00909091	psort	3	0.00986842	scientist	4	0.0102564	genomes	4	0.00947867	tmhmm	5	0.010917	proteinbank	5	0.010395	psiblast	5	0.0094697	pubmed	10	0.00948767	blat	6	0.0101695	clustalw	7	0.010479	mysql	6	0.00958466	axiovision	3	0.0107143			cytoscape	50	0.00932314
firstannualgenomicarabidopsisnetwork	1	0.00909091	thearabidopsisinformation	3	0.00986842	genie	4	0.0102564	wublast	4	0.00947867	refseq	5	0.010917	darwin	5	0.010395	muscle	5	0.0094697	microsoftexcel	9	0.0085389	genome	6	0.0101695	biogrid	6	0.00898204	cytoscape	6	0.00958466	jaspar	3	0.0107143			humangenome	48	0.00895021
sputnik	1	0.00909091	ucsc	3	0.00986842	blat	4	0.0102564	tcoffee	4	0.00947867	microsoftexcel	5	0.010917	microsoftexcel	5	0.010395	genscan	5	0.0094697	genepixpro	9	0.0085389	interpro	6	0.0101695	flybase	6	0.00898204	genes	6	0.00958466	samtools	3	0.0107143			proteinbank	48	0.00895021
arabidopsisgenetrap	1	0.00909091	arabidopsisinformation	3	0.00986842	locuslink	4	0.0102564	munichinformationcenterforproteinsequences	4	0.00947867	hits	5	0.010917	affymetrixmicroarray	5	0.010395	pdb	5	0.0094697	smart	9	0.0085389	phylip	6	0.0101695	man	6	0.00898204	hapmap	5	0.00798722	rdpclassifier	2	0.00714286			onlinemendelianinheritanceinman	48	0.00895021
genomicarabidopsisnetwork	1	0.00909091	hmmer	3	0.00986842	network	4	0.0102564	proteinfamilies	4	0.00947867	smart	5	0.010917	psiblast	5	0.010395	pubmed	5	0.0094697	proteinbank	9	0.0085389	signalp	6	0.0101695	soap	6	0.00898204	clustalw	5	0.00798722	rnaseq	2	0.00714286			mysql	47	0.00876375
california	1	0.00909091	prism	3	0.00986842	eukaryoticpromoter	3	0.00769231	pubmed	4	0.00947867	structurebasedsequencealignmentsofscopsuperfamilies	4	0.00873362	fasta	4	0.00831601	uniprot	5	0.0094697	primer3	9	0.0085389	man	5	0.00847458	darwin	6	0.00898204	limma	5	0.00798722	man	2	0.00714286			fasta	47	0.00876375
bioknowledge	1	0.00909091	genecards	3	0.00986842	humangenome	3	0.00769231	genmapp	4	0.00947867	phrap	4	0.00873362	cogs	4	0.00831601	hmmer	5	0.0094697	image	9	0.0085389	intact	5	0.00847458	onlinemendelianinheritance	6	0.00898204	uniprot	5	0.00798722	mmedtaph	2	0.00714286			treeview	45	0.00839083
arabidopsisinformation	1	0.00909091	image	3	0.00986842	genedoc	3	0.00769231	fasta	4	0.00947867	mmtrisclph	4	0.00873362	humangenome	4	0.00831601	argonaute	5	0.0094697	phylip	9	0.0085389	molecularevolutionarygeneticsanalysis	5	0.00847458	string	6	0.00898204	pfam	5	0.00798722	maq	2	0.00714286			uniprot	45	0.00839083
genefinder	1	0.00909091	saccharomycesgenome	3	0.00986842	geneexpressionomnibus	3	0.00769231	kyotoencyclopedia	3	0.007109	mips	4	0.00873362	interactingproteins	4	0.00831601	mysql	5	0.0094697	psiblast	8	0.00759013	primer3	5	0.00847458	dbsnp	6	0.00898204	meme/mast	5	0.00798722	edger	2	0.00714286			onlinemendelianinheritance	44	0.00820436
mhzdecalpha	1	0.00909091	flybase	3	0.00986842	proteinbank	3	0.00769231	pdb	3	0.007109	horizontalgenetransfer	4	0.00873362	owl	4	0.00831601	internationalprotein	5	0.0094697	mrbayes	8	0.00759013	genelocatorandinterpolatedmarkovmodeler	5	0.00847458	shortread	5	0.00748503	interpro	5	0.00798722	interproscan	2	0.00714286			man	44	0.00820436
pubmed	1	0.00909091	onlinemendelianinheritanceinman	3	0.00986842	phylip	3	0.00769231	tmhmm	3	0.007109	onlinemendelianinheritance	4	0.00873362	meme/mast	4	0.00831601	basiclocal	4	0.00757576	sql	8	0.00759013	arrayexpress	5	0.00847458	fasta	5	0.00748503	sam	5	0.00798722	nhgri	2	0.00714286			dbest	43	0.0080179
																																							5363
Sum of Top 50:
	110			304			390			422			458			481			528			1054			590			668			626			280

## Sheet: Doc_BMC
Document Level BMC
2000			2001			2002			2003			2004			2005			2006			2007			2008			2009			2010			2011					All Years
fbametabolicmodeling	1	0.333333	fasta	4	0.0666667	basiclocalalignmentsearch	17	0.0871795	basiclocalalignmentsearch	21	0.0909091	basiclocalalignmentsearch	52	0.0863787	r	86	0.0970655	r	160	0.101976	r	167	0.120665	r	199	0.126752	r	180	0.139319	r	253	0.136683	r	185	0.143411			r	1304	0.124797
predictionsforentireproteomes	1	0.333333	genbank	3	0.05	genbank	12	0.0615385	r	16	0.0692641	r	46	0.076412	gene	56	0.0632054	gene	107	0.0681963	gene	91	0.0657514	basiclocalalignmentsearch	105	0.066879	gene	100	0.0773994	gene	126	0.0680713	gene	78	0.0604651			gene	688	0.0658436
fba	1	0.333333	basiclocalalignmentsearch	3	0.05	r	10	0.0512821	genbank	14	0.0606061	genbank	31	0.051495	basiclocalalignmentsearch	51	0.0575621	basiclocalalignmentsearch	94	0.0599108	basiclocalalignmentsearch	76	0.0549133	gene	92	0.0585987	basiclocalalignmentsearch	62	0.0479876	basiclocalalignmentsearch	76	0.0410589	basiclocalalignmentsearch	55	0.0426357			basiclocalalignmentsearch	612	0.0585702
		0	structuralofproteins	2	0.0333333	swissprot	10	0.0512821	swissprot	8	0.034632	gene	29	0.0481728	mysql	32	0.0361174	genbank	58	0.0369662	genbank	47	0.0339595	q	57	0.0363057	geneexpressionomnibus	48	0.0371517	q	62	0.0334954	network	53	0.0410853			genbank	332	0.0317734
		0	q	2	0.0333333	fasta	8	0.0410256	pfam	7	0.030303	swissprot	27	0.0448505	genbank	31	0.0349887	kyotoencyclopediaofgenesandgenomes	53	0.0337795	pdb	42	0.0303468	genbank	52	0.033121	bioconductor	41	0.0317337	kyotoencyclopediaofgenesandgenomes	61	0.0329552	geneexpressionomnibus	47	0.0364341			q	323	0.030912
		0	clustalx	2	0.0333333	pfam	6	0.0307692	psiblast	7	0.030303	pfam	19	0.0315615	swissprot	27	0.030474	mysql	48	0.0305927	swissprot	42	0.0303468	mysql	48	0.0305732	network	41	0.0317337	geneexpressionomnibus	61	0.0329552	q	44	0.0341085			network	293	0.028041
		0	sequencesusingclustalxdrawneighborjoining	1	0.0166667	clustalw	6	0.0307692	cluster	7	0.030303	clustalw	19	0.0315615	q	26	0.0293454	swissprot	45	0.0286807	q	40	0.0289017	network	48	0.0305732	kyotoencyclopediaofgenesandgenomes	38	0.0294118	structurebasedsequencealignmentsofscopsuperfamilies	60	0.0324149	structurebasedsequencealignmentsofscopsuperfamilies	43	0.0333333			mysql	288	0.0275624
		0	mysql	1	0.0166667	entrez	5	0.025641	mysql	6	0.025974	pdb	19	0.0315615	bioconductor	26	0.0293454	pdb	43	0.027406	kyotoencyclopediaofgenesandgenomes	39	0.0281792	bioconductor	43	0.0273885	analysis	37	0.0286378	network	57	0.0307942	kyotoencyclopediaofgenesandgenomes	41	0.0317829			pdb	285	0.0272753
		0	sequencinglarge16srdna	1	0.0166667	cluster	5	0.025641	smart	6	0.025974	structuralofproteins	17	0.0282392	clustalw	25	0.0282167	q	42	0.0267686	analysis	38	0.0274566	cluster	42	0.0267516	q	34	0.0263158	pdb	52	0.0280929	bioconductor	39	0.0302326			kyotoencyclopediaofgenesandgenomes	284	0.0271796
		0	clusterwork	1	0.0166667	trna	5	0.025641	gene	6	0.025974	mysql	16	0.0265781	pdb	23	0.0259594	clustalw	38	0.0242192	clustalw	36	0.0260116	clustalw	41	0.0261146	pdb	33	0.0255418	analysis	48	0.0259319	mysql	36	0.027907			geneexpressionomnibus	275	0.0263183
		0	polymorphismwork	1	0.0166667	microsoftexcel	4	0.0205128	fasta	6	0.025974	fasta	16	0.0265781	sql	23	0.0259594	pubmed	38	0.0242192	geneexpressionomnibus	35	0.025289	analysis	39	0.0248408	ensembl	31	0.0239938	proteinbank	46	0.0248514	uniprot	33	0.0255814			analysis	266	0.025457
		0	rdms	1	0.0166667	affymetrixmicroarray	4	0.0205128	analysis	5	0.021645	proteinbank	14	0.0232558	psiblast	21	0.023702	network	37	0.0235819	proteinbank	34	0.0245665	pdb	38	0.0242038	genbank	31	0.0239938	bioconductor	44	0.0237709	analysis	27	0.0209302			bioconductor	259	0.0247871
		0	staden	1	0.0166667	proteinfamiliesanddomains	4	0.0205128	clustalw	5	0.021645	analysis	14	0.0232558	refseq	21	0.023702	refseq	35	0.0223072	structuralofproteins	33	0.0238439	ensembl	37	0.0235669	pubmed	28	0.0216718	mysql	40	0.0216099	pdb	27	0.0209302			swissprot	258	0.0246914
		0	sql	1	0.0166667	pdb	4	0.0205128	structuralofproteins	5	0.021645	psiblast	14	0.0232558	proteinbank	20	0.0225734	cluster	35	0.0223072	refseq	32	0.0231214	swissprot	36	0.0229299	mysql	27	0.0208978	fasta	38	0.0205294	pubmed	27	0.0209302			clustalw	237	0.0226816
		0	cluster	1	0.0166667	taxonomy	4	0.0205128	sql	5	0.021645	uniquehumangenesequence	12	0.0199336	analysis	20	0.0225734	analysis	33	0.0210325	network	32	0.0231214	kyotoencyclopediaofgenesandgenomes	33	0.0210191	fasta	26	0.0201238	pubmed	38	0.0205294	ensembl	26	0.020155			fasta	223	0.0213418
		0	fountainwork	1	0.0166667	smart	4	0.0205128	proteinfamiliesanddomains	4	0.017316	q	11	0.0182724	fasta	19	0.0214447	psiblast	31	0.0197578	bioconductor	30	0.0216763	pubmed	32	0.0203822	psiblast	25	0.0193498	cluster	38	0.0205294	cluster	24	0.0186047			pubmed	220	0.0210546
		0	bacterial16srdna	1	0.0166667	uniquehumangenesequence	4	0.0205128	network	4	0.017316	oracle	10	0.0166113	locuslink	18	0.020316	fasta	31	0.0197578	mysql	30	0.0216763	pfam	31	0.0197452	matlab	25	0.0193498	uniprot	37	0.0199892	fasta	24	0.0186047			ensembl	219	0.0209589
		0	qrna	1	0.0166667	analysis	4	0.0205128	trna	4	0.017316	hmmer	10	0.0166113	structuralofproteins	17	0.0191874	bioconductor	30	0.0191205	psiblast	30	0.0216763	fasta	30	0.0191083	proteinbank	24	0.0185759	clustalw	36	0.0194489	cytoscape	21	0.0162791			proteinbank	216	0.0206718
		0	prism	1	0.0166667	refseq	4	0.0205128	pdb	4	0.017316	postgresql	10	0.0166113	ensembl	17	0.0191874	geneexpressionomnibus	30	0.0191205	uniprot	29	0.0209538	structuralofproteins	30	0.0191083	uniprot	24	0.0185759	ensembl	35	0.0189087	psiblast	20	0.0155039			cluster	213	0.0203847
		0	sequence	1	0.0166667	treeview	3	0.0153846	refseq	4	0.017316	pubmed	10	0.0166113	geneexpressionomnibus	17	0.0191874	structuralofproteins	30	0.0191205	ensembl	28	0.0202312	geneexpressionomnibus	29	0.0184713	refseq	22	0.0170279	genbank	33	0.0178282	genbank	20	0.0155039			psiblast	204	0.0195234
		0	libraryset	1	0.0166667	sequenceanalysis	3	0.0153846	netscape	4	0.017316	ensembl	10	0.0166113	apache	15	0.01693	proteinbank	30	0.0191205	pubmed	27	0.0195087	proteinbank	28	0.0178344	pfam	22	0.0170279	matlab	32	0.017288	refseq	19	0.0147287			structuralofproteins	202	0.019332
		0	internationalriceinformation	1	0.0166667	notation	3	0.0153846	pubmed	4	0.017316	sql	10	0.0166113	pfam	14	0.0158014	uniprot	28	0.0178458	cluster	24	0.017341	psiblast	27	0.0171975	structurebasedsequencealignmentsofscopsuperfamilies	21	0.0162539	structuralofproteins	30	0.0162075	ucscgenome	19	0.0147287			uniprot	189	0.0180879
		0	lagrange	1	0.0166667	microarray	3	0.0153846	hmmer	4	0.017316	trembl	9	0.0149502	saccharomycesgenome	13	0.0146727	sql	28	0.0178458	entrezgene	24	0.017341	uniprot	26	0.0165605	structuralofproteins	21	0.0162539	swissprot	29	0.0156672	matlab	18	0.0139535			refseq	189	0.0180879
		0	psipred	1	0.0166667	vectoralignmentsearch	3	0.0153846	ensembl	4	0.017316	apache	9	0.0149502	trna	13	0.0146727	ensembl	27	0.0172084	pfam	23	0.0166185	matlab	25	0.0159236	arrayexpress	21	0.0162539	ucsc	26	0.0140465	onlinemendelianinheritanceinman	18	0.0139535			pfam	180	0.0172265
		0	prosaii	1	0.0166667	psiblast	3	0.0153846	benchmark	3	0.012987	microsoftexcel	9	0.0149502	network	13	0.0146727	apache	26	0.0165711	fasta	21	0.0151734	sql	24	0.0152866	swissprot	20	0.0154799	ucscgenome	25	0.0135062	trna	17	0.0131783			structurebasedsequencealignmentsofscopsuperfamilies	172	0.0164609
		0	swisspdb	1	0.0166667	oracle	3	0.0153846	sequenceanalysis	3	0.012987	stanfordmicroarray	9	0.0149502	transfac	13	0.0146727	matlab	24	0.0152964	matlab	20	0.0144509	apache	22	0.0140127	apache	17	0.0131579	refseq	25	0.0135062	genomes	17	0.0131783			matlab	160	0.0153125
		0	promodii	1	0.0166667	mysql	3	0.0153846	artemis	3	0.012987	locuslink	9	0.0149502	uniquehumangenesequence	13	0.0146727	saccharomycesgenome	24	0.0152964	transfac	18	0.0130058	saccharomycesgenome	22	0.0140127	hmmer	16	0.0123839	psiblast	25	0.0135062	clustalw	16	0.0124031			sql	145	0.0138769
		0	generelational	1	0.0166667	dbest	3	0.0153846	conserveddomain	3	0.012987	cluster	9	0.0149502	pubmed	13	0.0146727	entrezgene	22	0.0140217	entrez	17	0.0122832	ucscgenome	20	0.0127389	cluster	16	0.0123839	entrezgene	24	0.012966	structuralofproteins	16	0.0124031			apache	144	0.0137812
		0	psiblast	1	0.0166667	onlinemendelianinheritanceinman	3	0.0153846	clustersoforthologousgroupsofproteins	3	0.012987	proteinfamiliesanddomains	8	0.013289	cluster	12	0.013544	pfam	21	0.0133843	uniquehumangenesequence	17	0.0122832	trna	20	0.0127389	theofsecondarystructuresassignments	16	0.0123839	cytoscape	24	0.012966	sam	16	0.0124031			trna	124	0.0118672
		0	whatcheck	1	0.0166667	pubmed	3	0.0153846	oracle	3	0.012987	network	8	0.013289	kyotoencyclopediaofgenesandgenomes	11	0.0124153	sam	19	0.0121096	sam	16	0.0115607	refseq	20	0.0127389	clustalw	15	0.0116099	forannotationvisualizationandintegrateddiscovery	21	0.0113452	apache	16	0.0124031			entrezgene	119	0.0113886
		0	ffas	1	0.0166667	proteininformation	3	0.0153846	apache	3	0.012987	refseq	7	0.0116279	mips	11	0.0124153	ucsc	18	0.0114723	apache	15	0.0108382	transfac	19	0.0121019	entrezgene	15	0.0116099	pfam	21	0.0113452	pfam	16	0.0124031			saccharomycesgenome	117	0.0111972
		0	sam	1	0.0166667	gene	3	0.0153846	europeanmolecularbiologyopen	3	0.012987	interpro	7	0.0116279	onlinemendelianinheritanceinman	11	0.0124153	trna	18	0.0114723	mozillafirefox	14	0.0101156	entrezgene	17	0.010828	transfac	14	0.0108359	microrna	21	0.0113452	proteinbank	15	0.0116279			ucscgenome	117	0.0111972
		0	gromos	1	0.0166667	humangenome	2	0.0102564	proteinfamilies	3	0.012987	kyotoencyclopediaofgenesandgenomes	7	0.0116279	postgresql	11	0.0124153	biomolecularinteractionnetwork	17	0.0108349	theofsecondarystructuresassignments	14	0.0101156	theofsecondarystructuresassignments	17	0.010828	soap	13	0.0100619	apache	20	0.010805	mozillafirefox	14	0.0108527			sam	109	0.0104316
		0	swissmodel	1	0.0166667	proteinbank	2	0.0102564	q	3	0.012987	ucsc	7	0.0116279	uniprot	10	0.0112867	medline	17	0.0108349	interpro	14	0.0101156	weka	17	0.010828	trna	13	0.0100619	biogrid	20	0.010805	genes	14	0.0108527			transfac	107	0.0102402
		0	sequencework	1	0.0166667	genome	2	0.0102564	reputer	3	0.012987	sam	7	0.0116279	ucscgenome	10	0.0112867	genes	16	0.0101976	saccharomycesgenome	13	0.00939306	structurebasedsequencealignmentsofscopsuperfamilies	16	0.0101911	sam	12	0.00928793	humanproteinreference	19	0.0102647	kyotoencyclopedia	14	0.0108527			ucsc	105	0.0100488
		0	fountainsql.jar	1	0.0166667	biomolecularinteractionnetwork	2	0.0102564	clustalx	3	0.012987	foldbasedonstructurestructurealignmentofproteins	6	0.00996678	phylip	10	0.0112867	interpro	16	0.0101976	mips	13	0.00939306	benchmark	15	0.00955414	mozillafirefox	12	0.00928793	benchmark	19	0.0102647	swissprot	13	0.0100775			hmmer	94	0.00899608
		0	fountain	1	0.0166667	trembl	2	0.0102564	repeatmasker	3	0.012987	proteininformation	6	0.00996678	microsoftexcel	9	0.010158	ucscgenome	16	0.0101976	structurebasedsequencealignmentsofscopsuperfamilies	13	0.00939306	entrez	14	0.0089172	sql	12	0.00928793	sam	19	0.0102647	hmmer	13	0.0100775			cytoscape	93	0.00890037
		0	clustalxoutputclustalx	1	0.0166667	molecularmodeling	2	0.0102564	proteinbank	3	0.012987	saccharomycesgenome	6	0.00996678	matlab	9	0.010158	genomes	16	0.0101976	meme/mast	12	0.00867052	microsoftexcel	14	0.0089172	medline	12	0.00928793	medicalsubjectheadings	18	0.00972447	biogrid	13	0.0100775			entrez	92	0.00880467
		0	fastgroup	1	0.0166667	swisspdb	2	0.0102564	visualisation	3	0.012987	trna	6	0.00996678	ucsc	9	0.010158	oracle	15	0.00956023	proteinfamilies	12	0.00867052	ucsc	14	0.0089172	cytoscape	12	0.00928793	weka	18	0.00972447	interpro	13	0.0100775			interpro	90	0.00861326
		0	genomesequence	1	0.0166667	theribosomal	2	0.0102564	medicalsubjectheadings	3	0.012987	geneexpressionomnibus	6	0.00996678	entrezgene	9	0.010158	kyotoencyclopedia	15	0.00956023	proteinfamiliesanddomains	12	0.00867052	medline	13	0.00828025	humanproteinreference	11	0.00851393	arrayexpress	18	0.00972447	image	13	0.0100775			onlinemendelianinheritanceinman	88	0.00842186
		0	wormbase	1	0.0166667	cogs	2	0.0102564	biomolecularinteractionnetwork	3	0.012987	netscape	6	0.00996678	clustersoforthologousgroupsofproteins	9	0.010158	trembl	15	0.00956023	humanproteinreference	12	0.00867052	hmmer	13	0.00828025	benchmark	11	0.00851393	onlinemendelianinheritanceinman	17	0.00918422	muscle	13	0.0100775			uniquehumangenesequence	87	0.00832616
		0	wormbasedas	1	0.0166667	locuslink	2	0.0102564	saccharomycesgenome	3	0.012987	tcoffee	5	0.00830565	image	8	0.00902935	transfac	15	0.00956023	oracle	12	0.00867052	bayesianinformationcriterion	12	0.00764331	microrna	11	0.00851393	genomes	17	0.00918422	uniprotkb	12	0.00930233			mips	85	0.00813475
		0	berkeleydrosophilagenome	1	0.0166667	medline	2	0.0102564	entrez	3	0.012987	thecathproteinstructure	5	0.00830565	stanfordmicroarray	8	0.00902935	phylip	15	0.00956023	stanfordmicroarray	12	0.00867052	mips	12	0.00764331	ucscgenome	11	0.00851393	sql	17	0.00918422	forannotationvisualizationandintegrateddiscovery	12	0.00930233			postgresql	83	0.00794334
		0	firstreferencedas	1	0.0166667	q	2	0.0102564	stanfordmicroarray	2	0.00865801	swissprotrelease	5	0.00830565	trembl	8	0.00902935	uniquehumangenesequence	14	0.00892288	phylip	12	0.00867052	cytoscape	12	0.00764331	forannotationvisualizationandintegrateddiscovery	11	0.00851393	trna	17	0.00918422	microrna	12	0.00930233			genomes	83	0.00794334
		0	wormcommunity	1	0.0166667	microsoftaccess	2	0.0102564	source	2	0.00865801	image	5	0.00830565	interpro	8	0.00902935	entrez	14	0.00892288	genomes	11	0.00794798	postgresql	12	0.00764331	microsoftexcel	10	0.00773994	saccharomycesgenome	16	0.00864398	sql	11	0.00852713			theofsecondarystructuresassignments	82	0.00784764
		0	perldas	1	0.0166667	hmmer	2	0.0102564	genome	2	0.00865801	blastn	5	0.00830565	proteinfamiliesanddomains	8	0.00902935	meme/mast	13	0.00828553	postgresql	11	0.00794798	image	12	0.00764331	biogrid	10	0.00773994	reactome	15	0.00810373	saccharomycesgenome	10	0.00775194			microsoftexcel	80	0.00765624
		0	aceperlaccess	1	0.0166667	gcg	2	0.0102564	vista	2	0.00865801	medicalsubjectheadings	5	0.00830565	hmmer	8	0.00902935	stanfordmicroarray	13	0.00828553	sql	11	0.00794798	sequest	12	0.00764331	onlinemendelianinheritanceinman	10	0.00773994	entrez	15	0.00810373	owl	10	0.00775194			oracle	80	0.00765624
		0	lga	1	0.0166667	mips	2	0.0102564	tcoffee	2	0.00865801	biodegradativestrain	5	0.00830565	tcoffee	8	0.00902935	blastn	13	0.00828553	ucsc	11	0.00794798	meme/mast	11	0.00700637	saccharomycesgenome	10	0.00773994	transfac	15	0.00810373	entrez	10	0.00775194			medline	80	0.00765624
		0	trna	1	0.0166667	matlab	2	0.0102564	humangenome	2	0.00865801	theastralcompendiumforsequenceandstructureanalysis	5	0.00830565	oracle	8	0.00902935	postgresql	13	0.00828553	kyotoencyclopedia	11	0.00794798	sam	11	0.00700637	thecathproteinstructure	10	0.00773994	mirbase	14	0.00756348	benchmark	10	0.00775194			image	78	0.00746483
		0	apache	1	0.0166667	sql	2	0.0102564	blastn	2	0.00865801	repeatmasker	5	0.00830565	smart	8	0.00902935	mozillafirefox	13	0.00828553	genes	11	0.00794798	medicalsubjectheadings	11	0.00700637	owl	10	0.00773994	uniprotkb	13	0.00702323	medicalsubjectheadings	10	0.00775194			mozillafirefox	76	0.00727342
																																							10449
Sum of Top 50:
	3			60			195			231			602			886			1569			1384			1570			1292			1851			1290

## Sheet: Doc_GB_Merged
	2000	2001	2002	2003	2004	2005	2006	2007	2008	2009	2010	2011
abscisicacid	0.0181818	0	0	0	0	0	0	0	0	0	0	0
affymetrixmicroarray	0	0	0	0	0	0.0103734	0	0	0	0	0	0
agrobiological	0.0181818	0	0	0	0	0	0	0	0	0	0	0
analysis	0	0.00986842	0.0204082	0	0.0196078	0.0124481	0	0.0151372	0.0135364	0.0179641	0.0159744	0.0178571
arabidopsisgenetrap	0.00909091	0	0	0	0	0	0	0	0	0	0	0
arabidopsisinformation	0.00909091	0.00986842	0	0	0	0	0	0	0	0	0	0
argonaute	0	0	0	0	0.0087146	0	0.0094518	0	0	0	0.0111821	0.0107143
arrayexpress	0	0	0	0	0.0108932	0.0248963	0.0170132	0.0151372	0.00846024	0.010479	0.0111821	0.025
axiovision	0	0	0	0	0	0	0	0	0	0	0	0.0107143
basiclocalalignmentsearch	0.0727273	0.105263	0.0790816	0.0731132	0.0784314	0.0705394	0.0661626	0.0539262	0.0609137	0.0404192	0.0351438	0.0321429
berkeleydrosophilagenome	0.0181818	0	0.0127551	0.0117925	0	0	0	0	0	0	0	0
bioconductor	0	0	0	0.0141509	0	0.0311203	0.0113422	0.0227058	0.0253807	0.0149701	0.0271566	0.0214286
biogrid	0	0	0	0	0	0	0	0	0	0.00898204	0	0
bioknowledge	0.00909091	0	0	0	0	0	0	0	0	0	0	0
biomolecularinteractionnetwork	0	0	0	0	0	0.0103734	0	0	0	0	0	0
blastclust	0	0	0	0.00707547	0	0	0	0	0	0	0	0
blastn	0.0181818	0.0131579	0.0229592	0.0212264	0.0196078	0.0103734	0.0132325	0.0113529	0.0135364	0.011976	0.0111821	0
blastp	0	0	0.0127551	0	0	0	0	0	0	0	0	0
blastxblastn	0.00909091	0	0	0	0	0	0	0	0	0	0	0
blat	0	0	0.0102041	0	0	0.0124481	0.0170132	0.012299	0.0101523	0.0149701	0.00958466	0.0142857
bowtie	0	0	0	0	0	0	0	0	0	0	0.0111821	0.0321429
california	0.00909091	0	0	0	0	0	0	0	0	0	0	0
capanalysisofgeneexpression	0	0	0	0	0	0	0	0	0	0.0134731	0	0
cephgenethon	0.00909091	0	0	0	0	0	0	0	0	0	0	0
cephgenetonintegratedmap	0	0	0	0	0	0	0	0	0	0	0	0.0107143
clustal	0	0.00986842	0	0	0	0	0	0	0	0	0	0
clustalw	0.0272727	0.0230263	0.0331633	0.0259434	0.0217865	0.0311203	0.026465	0.0208136	0.0270728	0.010479	0.00798722	0
clustalx	0	0.0131579	0	0.00943396	0.0174292	0	0	0	0	0	0	0
cluster	0.0272727	0.0230263	0.0357143	0.0212264	0.0283224	0.0248963	0.0245747	0.0312204	0.0152284	0.0179641	0.0159744	0				2000	2001	2002	2003	2004	2005	2006	2007	2008	2009	2010	2011
clustersoforthologousgroups	0	0	0.0102041	0	0.0108932	0	0	0	0	0	0	0			BLAST	0.0727273	0.105263	0.0794872	0.0734597	0.0786026	0.0706861	0.0662879	0.0540797	0.0610169	0.0404192	0.0351438	0.0321429
clustersoforthologousgroupsofproteins	0	0.0131579	0	0	0.0108932	0	0	0	0	0	0	0			Bioconductor	0	0	0	0.014218	0	0.031185	0.0113636	0.0227704	0.0254237	0.0149701	0.0271565	0.0214286
cogs	0	0.0131579	0	0	0	0.00829875	0	0	0	0	0	0			ClustalW	0.0272727	0.0230263	0.0333333	0.0260664	0.0218341	0.031185	0.0265152	0.0208729	0.0271186	0.010479	0.00798722	0
cytoscape	0	0	0	0	0	0.0103734	0.0132325	0.00946074	0.0135364	0.0134731	0.00958466	0			Ensembl	0.0181818	0.0230263	0.025641	0.0308057	0.0305677	0.035343	0.0416667	0.0370019	0.0389831	0.0374251	0.043131	0.0321429
darwin	0.0181818	0.00986842	0	0	0	0.0103734	0	0	0	0.00898204	0	0			FASTA	0	0.00986842	0.0128205	0.00947867	0	0.00831601	0.0132576	0	0	0.00748503	0	0
dbest	0.0181818	0.0230263	0.0153061	0.0165094	0.0174292	0	0	0	0	0	0	0			Galaxy	0	0	0	0	0	0	0	0	0	0	0.0191693	0.0142857
dbsnp	0.0181818	0.0131579	0	0	0	0	0	0	0	0.00898204	0.0255591	0			GenBank	0.118182	0.101974	0.105128	0.0971564	0.0829694	0.0602911	0.0473485	0.0512334	0.0474576	0.0314371	0.0351438	0.0285714
deseq	0	0	0	0	0	0	0	0	0	0	0	0.0107143			Gene Ontology	0.0272727	0.0131579	0.0230769	0.0616114	0.0655022	0.0914761	0.0833333	0.097723	0.0864407	0.0643713	0.0702875	0.0428571
drosophilagene	0	0	0.0102041	0	0	0	0	0	0	0	0	0			GEO	0	0	0.00769231	0	0.0196507	0.039501	0.0454545	0.0588235	0.0338983	0.0374251	0.0654952	0.0678571
ensembl	0.0181818	0.0230263	0.0255102	0.0306604	0.0305011	0.0352697	0.0415879	0.0368969	0.0389171	0.0374251	0.043131	0.0321429			KEGG	0	0	0	0.0165877	0.0174672	0.018711	0.0113636	0.0256167	0.0186441	0.0299401	0.0159744	0.0107143
entrez	0.0181818	0.00986842	0	0	0	0	0	0	0.00846024	0	0	0			MUSCLE	0	0	0	0	0	0	0.0094697	0	0.0118644	0	0.0111821	0.0107143
entrezgene	0	0	0	0	0	0	0	0.0104068	0	0	0	0			Pfam	0.0181818	0.0296053	0.0307692	0.0118483	0.0218341	0.018711	0.0151515	0.0170778	0.020339	0.011976	0.00798722	0.0214286
eukaryoticpromoter	0	0	0.00765306	0	0	0	0	0	0	0	0	0			PubMed	0.00909091	0	0	0.00947867	0.0131004	0.014553	0.0094697	0.00948767	0.0135593	0.011976	0	0
fasta	0	0.00986842	0.0127551	0.00943396	0	0	0.0132325	0	0	0.00748503	0	0			R	0.0363636	0.0789474	0.0589744	0.0758294	0.0655022	0.0644491	0.0871212	0.0777989	0.0644068	0.0733533	0.0782748	0.0857143
firstannualgenomicarabidopsisnetwork	0.00909091	0	0	0	0	0	0	0	0	0	0	0			SCOP	0	0	0.0102564	0	0	0	0	0	0	0	0	0
fitch	0.0181818	0	0	0	0	0	0	0	0	0	0	0			S4	0	0	0	0	0.00873362	0	0	0.0208729	0.0355932	0.0628743	0.071885	0.0714286
flybase	0	0	0.0178571	0.0141509	0.0152505	0.0145228	0.0132325	0.0104068	0	0.00898204	0	0			Swiss-Prot	0.0181818	0.0361842	0.0410256	0.0331754	0.0349345	0.027027	0	0.012334	0.0118644	0	0	0
forannotationvisualizationandintegrateddiscovery	0	0	0	0	0	0	0	0.013245	0	0	0	0			T-Coffee	0	0	0.0128205	0.00947867	0	0	0	0	0	0	0	0
galaxy	0	0	0	0	0	0	0	0	0	0	0.0191693	0.0142857
genbank	0.118182	0.101974	0.104592	0.0966981	0.0827887	0.060166	0.047259	0.051088	0.0473773	0.0314371	0.0351438	0.0285714
gene	0.0272727	0.0131579	0.0229592	0.0613208	0.0653595	0.0912863	0.0831758	0.0974456	0.0862944	0.0643713	0.0702875	0.0428571
genecards	0	0.00986842	0	0	0	0	0	0	0	0	0	0
genechip	0	0.0131579	0	0	0	0	0	0	0	0	0	0
geneexpressionomnibus	0	0	0.00765306	0	0.0196078	0.0394191	0.0453686	0.0586566	0.0338409	0.0374251	0.0654952	0.0678571
genefinder	0.00909091	0	0	0	0	0	0	0	0	0	0	0
genelocatorandinterpolatedmarkovmodeler	0	0	0	0	0	0	0	0	0.00846024	0	0	0
genepixpro	0	0	0	0	0.0152505	0	0	0.00851466	0	0	0	0
genes	0	0	0	0	0.0108932	0.0124481	0	0.0170293	0.0118443	0.0269461	0.00958466	0
genie	0	0	0.0102041	0	0	0	0	0	0	0	0	0
genmapp	0	0	0	0.00943396	0	0	0	0	0	0	0	0
genome	0	0	0.0102041	0	0	0	0.0113422	0	0.0101523	0.010479	0.0111821	0.0178571
genomes	0	0	0	0.00943396	0.0108932	0.0124481	0	0.0170293	0.0135364	0.0344311	0.0207668	0.0285714
genomicarabidopsisnetwork	0.00909091	0	0	0	0	0	0	0	0	0	0	0
genpept	0	0.00986842	0	0	0	0	0	0	0	0	0	0
genscan	0	0	0	0	0	0	0.0094518	0	0	0	0	0
graphpad	0.00909091	0	0	0	0	0	0	0	0.0101523	0	0	0
graphpadprism	0	0	0	0	0	0	0	0	0.0118443	0	0	0
hapmap	0	0	0	0	0	0	0	0	0	0	0.00798722	0.0178571
hastings	0.00909091	0	0	0	0	0	0	0	0	0	0	0
hits	0	0	0	0	0.0108932	0	0	0	0	0	0	0
hmmer	0	0.00986842	0	0.0141509	0	0	0.0094518	0	0	0	0	0
horizontalgenetransfer	0	0	0	0	0.0087146	0	0	0	0	0	0	0
humangene	0.00909091	0	0	0	0	0	0	0	0	0	0	0
humangenome	0.0363636	0.0328947	0.00765306	0	0	0	0	0	0.0101523	0	0	0
humangenomemappingcentre	0.00909091	0	0	0	0	0	0	0	0	0	0	0
image	0	0.00986842	0	0	0	0	0.0113422	0.00851466	0	0	0.00958466	0
inparanoid	0	0	0	0	0	0	0.00756144	0	0	0	0	0
internationalhapmap	0	0	0	0	0	0	0	0	0	0	0	0.0142857
internationalprotein	0	0	0	0	0	0	0.0094518	0	0	0	0	0
interpro	0	0.0164474	0.0153061	0.0212264	0.0152505	0.0165975	0.0094518	0.00756859	0.0101523	0	0.00798722	0
interproscan	0	0	0	0	0	0	0	0	0	0	0	0.00714286
jaspar	0	0	0	0	0	0	0	0	0	0	0	0.0107143
kyotoencyclopedia	0	0	0	0.00707547	0.0108932	0.0124481	0	0.0170293	0.0101523	0.0269461	0.00958466	0
kyotoencyclopediaofgenesandgenomes	0	0	0	0.0165094	0.0174292	0.0186722	0.0113422	0.025544	0.0186125	0.0299401	0.0159744	0.0107143
limma	0	0	0	0	0	0	0	0	0	0	0.00798722	0
locuslink	0	0.00986842	0.0102041	0.0283019	0.0196078	0.0165975	0	0	0	0	0	0
man	0	0	0	0	0.0087146	0.0103734	0	0	0.00846024	0.00898204	0.0127796	0.00714286
mappfinder	0	0	0	0.00943396	0	0	0	0	0	0	0	0
maq	0	0	0	0	0	0	0	0	0	0.0164671	0.014377	0.00714286
matchminer	0	0	0	0.00943396	0	0	0	0	0	0	0	0
matlab	0	0	0	0	0	0	0.0170132	0	0	0	0	0.0107143
meme/mast	0	0	0.0102041	0	0	0.00829875	0	0	0	0.010479	0.00798722	0.0178571
mhzdecalpha	0.00909091	0	0	0	0	0	0	0	0	0	0	0
microrna	0	0	0.0102041	0.0117925	0	0.0145228	0.0189036	0.012299	0.0253807	0.0284431	0.0303514	0.025
microsoftexcel	0	0.00986842	0.0204082	0	0.0108932	0.0103734	0.0132325	0.00851466	0.00846024	0	0	0
mips	0	0	0.0102041	0.0117925	0	0	0	0	0	0	0	0
mirbase	0	0	0	0	0	0	0	0	0	0.010479	0.014377	0.0214286
mitelman	0	0	0	0	0	0	0	0	0	0	0	0.0107143
mmhepesph	0.0181818	0	0	0	0	0	0	0	0	0	0	0
mmtrishclph	0	0	0.0102041	0	0	0.00829875	0	0	0	0	0	0
molphy	0	0	0.00765306	0.0117925	0	0	0	0	0	0	0	0
munichinformationcenterforproteinsequences	0	0	0	0.00943396	0.0174292	0	0.0094518	0	0	0	0	0
muscle	0	0	0	0	0	0	0.0094518	0	0.0118443	0	0.0111821	0.0107143
mysql	0	0	0.0127551	0.0188679	0	0	0.0094518	0.0104068	0	0	0.00958466	0
mzef	0.0181818	0	0	0	0	0	0	0	0	0	0	0
network	0	0	0.0102041	0	0	0.0103734	0.0132325	0.0141911	0.0236887	0.0239521	0.0159744	0
nhgri	0	0	0	0	0	0	0	0	0	0	0	0.00714286
nucleotide	0.00909091	0	0	0	0	0	0	0	0	0	0	0
onlinemendelianinheritance	0	0	0	0	0	0.0103734	0	0	0.00846024	0.00898204	0.0127796	0.00714286
onlinemendelianinheritanceinman	0	0.00986842	0	0.00943396	0	0.0103734	0	0.00756859	0	0.010479	0.0111821	0
owl	0	0	0	0	0	0.00829875	0	0	0	0	0	0
paml	0	0	0	0	0	0	0	0.00946074	0.0135364	0.010479	0	0
paup	0	0	0.0102041	0	0	0	0	0	0	0	0	0
pfam	0.0181818	0.0296053	0.0306122	0.0117925	0.0217865	0.0186722	0.0151229	0.0170293	0.0203046	0.011976	0.00798722	0.0214286
phrap	0.00909091	0	0	0.0117925	0	0	0	0	0	0	0	0
phred	0	0	0	0.00943396	0	0	0	0	0	0.010479	0	0.0107143
phylip	0.0272727	0.0197368	0.00765306	0.0141509	0.0152505	0	0.0151229	0.00851466	0.0101523	0	0	0
phyml	0	0	0	0	0	0	0	0	0.0135364	0	0	0
plasmodb	0	0	0	0	0	0	0	0	0	0	0	0.0107143
primer3	0	0	0	0	0	0	0	0.00851466	0	0	0	0
prints	0	0.00986842	0	0	0	0	0	0	0	0	0	0
prism	0	0.00986842	0	0	0	0	0	0	0	0	0	0
protdist	0.0181818	0	0	0	0	0	0	0	0	0	0	0
proteinbank	0	0.00986842	0.0127551	0.0117925	0.0217865	0.0124481	0.0113422	0.0113529	0.0152284	0	0	0
proteinfamilies	0	0.00986842	0	0.00943396	0.0130719	0	0.0132325	0	0	0	0	0
proteinfamiliesanddomains	0	0.00986842	0	0	0	0	0	0	0	0	0	0
proteininformation	0	0.00986842	0	0	0.0108932	0	0	0	0	0	0	0
protml	0	0	0	0.00943396	0	0	0	0	0	0	0	0
psiblast	0.0363636	0.0230263	0.0382653	0.0235849	0.0130719	0.0103734	0.0094518	0.00756859	0.0169205	0	0	0
psort	0	0.00986842	0	0	0	0	0	0	0	0	0	0
pubmed	0.00909091	0	0	0.00943396	0.0130719	0.0145228	0.0094518	0.00946074	0.0135364	0.011976	0	0
pubmedcentral	0.0181818	0	0	0	0	0	0	0	0	0	0	0
q	0	0	0	0.0141509	0.0130719	0.0186722	0.0132325	0.0236518	0.0203046	0.0134731	0.00958466	0.0214286
r	0.0363636	0.0789474	0.0586735	0.0754717	0.0653595	0.0643154	0.0869565	0.0775781	0.0642978	0.0733533	0.0782748	0.0857143
r.meliloti	0.00909091	0	0	0	0	0	0	0	0	0	0	0
race	0	0.0164474	0	0	0	0	0	0	0	0	0	0
rdpclassifier	0	0	0	0	0	0	0	0	0	0	0	0.00714286
refseq	0	0	0.0102041	0.0212264	0.0108932	0.0165975	0.026465	0.0302744	0.0253807	0.0284431	0.0271566	0.0107143
repeatmasker	0.0181818	0	0.0153061	0.0141509	0	0	0.0151229	0.013245	0.0203046	0.0149701	0.0175719	0
rnaseq	0	0	0	0	0	0	0	0	0	0	0	0.00714286
saccharomycesgenome	0	0	0	0.0235849	0.0196078	0.0186722	0.0170132	0.012299	0	0.0149701	0.00958466	0.0107143
sam	0	0	0	0	0	0	0	0	0	0	0.00798722	0
samtools	0	0	0	0	0	0	0	0	0	0	0	0.0107143
scientist	0	0	0.0102041	0	0	0	0	0	0	0	0	0
sequencealignment/map	0	0	0	0	0	0	0	0	0	0	0	0.00714286
sequenceread	0	0	0	0	0	0	0	0	0	0	0.014377	0.025
shortread	0	0	0	0	0	0	0	0	0	0.00748503	0.00958466	0.0178571
signalp	0	0.00986842	0	0	0.0087146	0	0	0	0.0101523	0	0	0
significanceanalysisofmicroarrays	0	0	0	0	0	0	0	0	0.0118443	0	0	0
sim4	0	0	0.0178571	0	0	0	0	0	0	0	0	0
smart	0.0181818	0.0197368	0.0153061	0	0.0108932	0.0124481	0.0132325	0.00851466	0	0	0	0
soap	0	0	0	0	0	0	0	0	0	0.00898204	0	0
sputnik	0.00909091	0	0	0	0	0	0	0	0	0	0	0
stanfordmicroarray	0	0	0.0127551	0	0.0108932	0	0	0	0	0	0	0
string	0	0	0	0	0	0	0	0	0	0.00898204	0	0
structuralofproteins	0	0	0.0102041	0	0	0	0	0	0	0	0	0
structurebasedsequencealignmentsofscopsuperfamilies	0	0	0	0	0.0087146	0	0	0.0208136	0.035533	0.0628743	0.071885	0.0714286
sulfolobus	0.0181818	0	0	0	0	0.00829875	0	0	0	0	0	0
swissprot	0.0181818	0.0361842	0.0408163	0.0330189	0.0348584	0.026971	0	0.012299	0.0118443	0	0	0
tcoffee	0	0	0.0127551	0.00943396	0	0	0	0	0	0	0	0
thearabidopsisinformation	0	0.00986842	0	0	0.0108932	0	0.0113422	0	0	0	0	0
tmhmm	0	0	0	0	0.0108932	0	0.0113422	0	0	0	0	0
transfac	0	0	0	0	0	0.0124481	0.0113422	0.013245	0.0118443	0.010479	0	0.0107143
treeview	0	0.00986842	0.0178571	0.0117925	0.0108932	0.0165975	0	0.00946074	0	0	0	0
trembl	0	0.0197368	0.0102041	0.00943396	0.0087146	0	0	0	0	0	0	0
trna	0.0454545	0.0394737	0.0306122	0.0188679	0.037037	0.0207469	0.0415879	0.0245979	0.0236887	0.0284431	0.0207668	0.025
ucsc	0.00909091	0.00986842	0	0	0	0	0.0226843	0.0179754	0.0203046	0.0149701	0.014377	0.025
ucscgenome	0	0	0	0	0	0.0145228	0.020794	0.0170293	0.0253807	0.0254491	0.0367412	0.0178571
uniprot	0	0	0	0	0	0	0.0094518	0.0104068	0.0118443	0.0149701	0.00798722	0
uniquehumangenesequence	0.0181818	0.0263158	0.0306122	0.0377358	0.0152505	0.0165975	0.0132325	0.012299	0	0	0	0
wormbase	0	0	0	0	0	0.00829875	0	0	0	0	0	0
wublast	0	0.0131579	0	0.00943396	0	0	0	0	0	0	0	0

## Sheet: Doc_BMC_Merged
	2000	2001	2002	2003	2004	2005	2006	2007	2008	2009	2010	2011
aceperlaccess	0	0.0166667	0	0	0	0	0	0	0	0	0	0
affymetrixmicroarray	0	0	0.0204082	0	0	0	0	0	0	0	0	0
analysis	0	0	0.0204082	0.0215517	0.0233333	0.0226244	0.0210325	0.0275762	0.0248092	0.0285935	0.0260163	0.0208655
apache	0	0.0166667	0	0.012931	0.015	0.0169683	0.0165711	0.0108853	0.0139949	0.0131376	0.0108401	0.0123648
apachefoundation	0	0	0.0102041	0	0	0	0	0	0	0	0	0
arrayexpress	0	0	0	0	0	0	0	0	0	0.0162287	0.0097561	0
artemis	0	0	0	0.012931	0	0	0	0	0	0	0	0				2001	2002	2003	2004	2005	2006	2007	2008	2009	2010	2011
bacterial16srdna	0	0.0166667	0	0	0	0	0	0	0	0	0	0			BLAST	0.05	0.0871795	0.0909091	0.0863787	0.0575621	0.0599108	0.0549133	0.066879	0.0479876	0.0410589	0.0426357
basiclocalalignmentsearch	0	0.05	0.0867347	0.0905172	0.0866667	0.0576923	0.0599108	0.0551524	0.0667939	0.0479134	0.0411924	0.0425039			Bioconductor	0	0	0	0	0.0293454	0.0191205	0.0216763	0.0273885	0.0317337	0.0237709	0.0302326
bayesianinformationcriterion	0	0	0	0	0	0	0	0	0.00763359	0	0	0			ClustalW	0	0.0307692	0.021645	0.0315615	0.0282167	0.0242192	0.0260116	0.0261146	0.0116099	0.0194489	0.0124031
benchmark	0	0	0	0.012931	0	0	0	0	0.00954198	0.00850077	0.0102981	0.00772797			Ensembl	0	0	0.017316	0.0166113	0.0191874	0.0172084	0.0202312	0.0235669	0.0239938	0.0189087	0.020155
berkeleydrosophilagenome	0	0.0166667	0	0	0	0	0	0	0	0	0	0			FASTA	0.0666667	0.0410256	0.025974	0.0265781	0.0214447	0.0197578	0.0151734	0.0191083	0.0201238	0.0205294	0.0186047
bioconductor	0	0	0	0	0	0.0294118	0.0191205	0.0217707	0.0273537	0.0316847	0.0238482	0.0301391			GenBank	0.05	0.0615385	0.0606061	0.051495	0.0349887	0.0369662	0.0339595	0.033121	0.0239938	0.0178282	0.0155039
biogrid	0	0	0	0	0	0	0	0	0	0.00772797	0.0108401	0.0100464			Gene Ontology	0	0.0153846	0.025974	0.0481728	0.0632054	0.0681963	0.0657514	0.0585987	0.0773994	0.0680713	0.0604651
biomolecularinteractionnetwork	0	0	0.0102041	0.012931	0	0	0.0108349	0	0	0	0	0			GEO	0	0	0	0.00996678	0.0191874	0.0191205	0.025289	0.0184713	0.0371517	0.0329552	0.0364341
blastn	0	0	0	0	0	0	0.00828553	0	0	0	0	0			KEGG	0	0	0	0.0116279	0.0124153	0.0337795	0.0281792	0.0210191	0.0294118	0.0329552	0.0317829
blastp	0	0	0	0.00862069	0	0	0	0	0	0	0	0			MeSH	0	0	0.012987	0.00830565	0	0	0	0.00700637	0	0.00972447	0.00775194
blat	0	0	0	0	0	0.00904977	0.00764818	0	0.00699745	0	0	0			MEDLINE	0	0.0102564	0	0	0	0.0108349	0	0.00828025	0.00928793	0	0
blocks	0	0	0	0.00862069	0	0	0	0	0	0	0	0			MUSCLE	0	0	0	0	0	0	0	0	0	0	0.0100775
clustalw	0	0	0.0306122	0.0215517	0.0316667	0.0282805	0.0242192	0.0261248	0.0260814	0.011592	0.0195122	0.0123648			Pfam	0	0.0307692	0.030303	0.0315615	0.0158014	0.0133843	0.0166185	0.0197452	0.0170279	0.0113452	0.0124031
clustalx	0	0.0333333	0	0.012931	0	0	0	0	0	0	0	0			PubMed	0	0.0153846	0.017316	0.0166113	0.0146727	0.0242192	0.0195087	0.0203822	0.0216718	0.0205294	0.0209302
clustalxoutputclustalx	0	0.0166667	0	0	0	0	0	0	0	0	0	0			R	0	0.0512821	0.0692641	0.076412	0.0970655	0.101976	0.120665	0.126752	0.139319	0.136683	0.143411
cluster	0	0.0166667	0.0255102	0.0301724	0.015	0.0135747	0.0223072	0.0174165	0.0267176	0.0123648	0.0205962	0.0185471			SCOP	0.0333333	0	0.021645	0.0282392	0.0191874	0.0191205	0.0238439	0.0191083	0.0162539	0.0162075	0.0124031
clustersoforthologousgroups	0	0	0	0.00862069	0	0	0	0	0	0	0	0			S4	0	0	0	0	0	0	0.00939306	0.0101911	0.0162539	0.0324149	0.0333333
clustersoforthologousgroupsofproteins	0	0	0	0.012931	0	0.010181	0	0	0	0	0	0			Swiss-Prot	0	0.0512821	0.034632	0.0448505	0.030474	0.0286807	0.0303468	0.0229299	0.0154799	0.0156672	0.0100775
clusterwork	0	0.0166667	0	0	0	0	0	0	0	0	0	0			T-Coffee	0	0	0.00865801	0.00830565	0.00902935	0	0	0	0	0	0
cogs	0	0	0.0102041	0	0	0	0	0	0	0	0	0
conserveddomain	0	0	0	0.012931	0	0	0	0	0	0	0	0
cytoscape	0	0	0	0	0	0	0	0	0.00763359	0.00927357	0.0130081	0.0162287
dbest	0	0	0.0153061	0	0	0	0	0	0	0	0	0
ensembl	0	0	0	0.0172414	0.0166667	0.0192308	0.0172084	0.0203193	0.0235369	0.0239567	0.0189702	0.0200927
ensemblgenome	0	0	0	0.00862069	0	0	0	0	0	0	0	0
entrez	0	0	0.0255102	0.012931	0	0	0.00892288	0.0123367	0.00890585	0	0.00813008	0.00772797
entrezgene	0	0	0	0	0	0.010181	0.0140217	0.0174165	0.0108142	0.011592	0.0130081	0
europeanmolecularbiologyopen	0	0	0	0.012931	0.00833333	0	0	0	0	0	0	0
fasta	0	0.0666667	0.0408163	0.0258621	0.0266667	0.0214932	0.0197578	0.0152395	0.019084	0.0200927	0.0205962	0.0185471
fastgroup	0	0.0166667	0	0	0	0	0	0	0	0	0	0
fba	0.333333	0	0	0	0	0	0	0	0	0	0	0
fbametabolicmodeling	0.333333	0	0	0	0	0	0	0	0	0	0	0
ffas	0	0.0166667	0	0	0	0	0	0	0	0	0	0
firstreferencedas	0	0.0166667	0	0	0	0	0	0	0	0	0	0
foldbasedonstructurestructurealignmentofproteins	0	0	0	0	0.01	0	0	0	0	0	0	0
forannotationvisualizationandintegrateddiscovery	0	0	0	0	0	0	0	0	0	0.00850077	0.0113821	0.00927357
fountain	0	0.0166667	0	0	0	0	0	0	0	0	0	0
fountainsql.jar	0	0.0166667	0	0	0	0	0	0	0	0	0	0
fountainwork	0	0.0166667	0	0	0	0	0	0	0	0	0	0
gap	0	0	0	0.00862069	0	0	0	0	0	0	0	0
gcg	0	0	0.0102041	0	0	0	0	0	0	0	0	0
genbank	0	0.05	0.0612245	0.0603448	0.0516667	0.0350679	0.0369662	0.0341074	0.0330789	0.0239567	0.0178862	0.015456
gene	0	0	0.0153061	0.0258621	0.0483333	0.0633484	0.0681963	0.0660377	0.0585242	0.0772798	0.0682927	0.0602782
geneexpressionomnibus	0	0	0	0	0.01	0.0192308	0.0191205	0.0253991	0.0184478	0.0370943	0.0330623	0.0363215
generelational	0	0.0166667	0	0	0	0	0	0	0	0	0	0
genes	0	0	0	0	0	0	0.0101976	0.00798258	0	0	0	0.0108192
genome	0	0	0.0102041	0	0	0	0	0	0	0	0	0
genomes	0	0	0	0	0	0	0.0101976	0.00798258	0	0	0.00921409	0.0131376
genomesequence	0	0.0166667	0	0	0	0	0	0	0	0	0	0
gominer	0	0	0	0	0.00833333	0	0	0	0	0	0	0
gromos	0	0.0166667	0	0	0	0	0	0	0	0	0	0
hmmer	0	0	0.0102041	0.0172414	0.0166667	0.00904977	0	0	0.00826972	0.0123648	0	0.0100464
humangenome	0	0	0.0102041	0	0	0	0	0	0	0	0	0
humanproteinreference	0	0	0	0	0	0	0	0.00870827	0	0.00850077	0.0102981	0
image	0	0	0	0	0	0.00904977	0	0	0.00763359	0	0	0.0100464
intact	0	0	0	0	0	0	0	0	0	0	0	0.00772797
internationalriceinformation	0	0.0166667	0	0	0	0	0	0	0	0	0	0
interpro	0	0	0	0	0.0116667	0.00904977	0.0101976	0.0101597	0	0	0.00650406	0.0100464
kyotoencyclopedia	0	0	0	0	0	0	0.00956023	0.00798258	0	0	0	0.0108192
kyotoencyclopediaofgenesandgenomes	0	0	0	0	0.0116667	0.0124434	0.0337795	0.0283019	0.0209924	0.0293663	0.0330623	0.0316847
lagrange	0	0.0166667	0	0	0	0	0	0	0	0	0	0
lga	0	0.0166667	0	0	0	0	0	0	0	0	0	0
libraryset	0	0.0166667	0	0	0	0	0	0	0	0	0	0
locuslink	0	0	0.0102041	0	0.015	0.020362	0	0	0	0	0	0
mas4	0	0	0.0102041	0	0	0	0	0	0	0	0	0
matlab	0	0	0	0	0.00833333	0.010181	0.0152964	0.0145138	0.0159033	0.0193199	0.0173442	0.0139104
medicalsubjectheadings	0	0	0	0.012931	0.00833333	0	0	0	0	0.00772797	0.0097561	0.00772797
medline	0	0	0.0102041	0	0	0	0.0108349	0	0.00826972	0.00927357	0	0
meme/mast	0	0	0	0	0	0	0.00828553	0.00870827	0.00699745	0	0	0
mfold	0	0	0	0	0.00833333	0	0	0	0	0	0	0
microarray	0	0	0.0153061	0.00862069	0	0	0	0	0	0	0	0
microrna	0	0	0	0	0	0	0	0	0	0.00850077	0.0113821	0.00927357
microsoftaccess	0	0	0.0102041	0	0	0	0	0	0	0	0	0
microsoftexcel	0	0	0.0204082	0	0.015	0.010181	0	0	0.00890585	0.00772797	0	0
mips	0	0	0.0102041	0.00862069	0	0.0124434	0	0.00943396	0.00763359	0	0	0
mirbase	0	0	0	0	0	0	0	0	0	0	0.00758808	0
molecularmodeling	0	0	0.0102041	0	0	0	0	0	0	0	0	0
mozillafirefox	0	0	0	0	0	0	0.00828553	0.0101597	0	0.00927357	0	0.0108192
muscle	0	0	0	0	0	0	0	0	0.00699745	0	0	0.0100464
mysql	0	0.0166667	0.0153061	0.0258621	0.0266667	0.0361991	0.0305927	0.0217707	0.0305344	0.0208655	0.0216802	0.0278207
netscape	0	0	0	0.0172414	0.01	0	0	0	0	0	0	0
network	0	0	0	0.0172414	0.0133333	0.0147059	0.0235819	0.0232221	0.0305344	0.0316847	0.0308943	0.0409583
notation	0	0	0.0153061	0	0	0	0	0	0	0	0	0
onlinemendelianinheritanceinman	0	0	0.0153061	0	0.00833333	0.0124434	0	0	0	0.00772797	0.00921409	0.0139104
oracle	0	0	0.0153061	0.012931	0.0166667	0.00904977	0.00956023	0.00870827	0	0	0	0
owl	0	0	0	0	0	0	0	0	0	0.00772797	0	0.00772797
perldas	0	0.0166667	0	0	0	0	0	0	0	0	0	0
pfam	0	0	0.0306122	0.0301724	0.0316667	0.0158371	0.0133843	0.0166909	0.0197201	0.0170015	0.0113821	0.0123648
phylip	0	0	0	0	0	0.0113122	0.00956023	0.00870827	0	0	0	0
polymorphismwork	0	0.0166667	0	0	0	0	0	0	0	0	0	0
postgresql	0	0	0	0	0.0166667	0.0124434	0.00828553	0.00798258	0.00763359	0	0	0
predictionsforentireproteomes	0.333333	0	0	0	0	0	0	0	0	0	0	0
prism	0	0.0166667	0	0	0	0	0	0	0	0	0	0
promodii	0	0.0166667	0	0	0	0	0	0	0	0	0	0
prosaii	0	0.0166667	0	0	0	0	0	0	0	0	0	0
proteinbank	0	0	0.0255102	0.0258621	0.0433333	0.0373303	0.0388783	0.0435414	0.0362595	0.0378671	0.0433604	0.0278207
proteinfamilies	0	0	0	0.012931	0	0	0	0.00870827	0	0	0	0
proteinfamiliesanddomains	0	0	0.0204082	0.0172414	0.0133333	0.00904977	0	0.00870827	0	0	0	0
proteininformation	0	0	0.0153061	0	0.01	0	0	0	0	0	0	0
psiblast	0	0.0166667	0.0153061	0.0301724	0.0233333	0.0237557	0.0197578	0.0217707	0.0171756	0.0193199	0.0135501	0.015456
psipred	0	0.0166667	0	0	0	0	0	0	0	0	0	0
pubmed	0	0	0.0153061	0.0172414	0.0166667	0.0147059	0.0242192	0.0195936	0.0203562	0.0216383	0.0205962	0.0208655
q	0	0.0333333	0	0.012931	0.0183333	0.0294118	0.0267686	0.0290276	0.0362595	0.0262751	0.0336043	0.0340031
qrna	0	0.0166667	0	0	0	0	0	0	0	0	0	0
r	0	0	0.0510204	0.0689655	0.0766667	0.0972851	0.101976	0.12119	0.12659	0.139104	0.137127	0.142968
rdms	0	0.0166667	0	0	0	0	0	0	0	0	0	0
reactome	0	0	0	0	0	0	0	0	0	0	0.00813008	0
refseq	0	0	0.0204082	0.0172414	0.0116667	0.0237557	0.0223072	0.0232221	0.0127226	0.0170015	0.0135501	0.0146832
repeatmasker	0	0	0	0.012931	0	0	0	0	0	0	0	0
reputer	0	0	0	0.012931	0	0	0	0	0	0	0	0
saccharomycesgenome	0	0	0	0.012931	0.01	0.0147059	0.0152964	0.00943396	0.0139949	0.00772797	0.00867209	0.00772797
sam	0	0.0166667	0	0	0.0116667	0	0.0121096	0.011611	0.00699745	0.00927357	0.0102981	0.0123648
seals	0	0	0.0102041	0	0	0	0	0	0	0	0	0
sequence	0	0.0166667	0	0	0	0	0	0	0	0	0	0
sequenceanalysis	0	0	0.0153061	0.012931	0	0	0	0	0	0	0	0
sequencesusingclustalxdrawneighborjoining	0	0.0166667	0	0	0	0	0	0	0	0	0	0
sequencework	0	0.0166667	0	0	0	0	0	0	0	0	0	0
sequencinglarge16srdna	0	0.0166667	0	0	0	0	0	0	0	0	0	0
sequest	0	0	0	0	0	0	0	0	0.00763359	0	0	0
smart	0	0	0.0204082	0.0258621	0	0.00904977	0	0	0	0	0	0
soap	0	0	0	0	0	0	0	0	0	0.0100464	0	0
sql	0	0.0166667	0.0102041	0.0215517	0.0166667	0.0260181	0.0178458	0.00798258	0.0152672	0.00927357	0.00921409	0.00850077
staden	0	0.0166667	0	0	0	0	0	0	0	0	0	0
stanfordmicroarray	0	0	0	0	0.015	0.00904977	0.00828553	0.00870827	0	0	0	0
structuralofproteins	0	0.0333333	0	0.0215517	0.0283333	0.0192308	0.0191205	0.0239478	0.019084	0.0162287	0.0162602	0.0123648
structurebasedsequencealignmentsofscopsuperfamilies	0	0	0	0	0	0	0	0.00943396	0.0101781	0.0162287	0.0325203	0.0332303
swissmodel	0	0.0166667	0	0	0	0	0	0	0	0	0	0
swisspdb	0	0.0166667	0.0102041	0	0	0	0	0	0	0	0	0
swissprot	0	0	0.0510204	0.0344828	0.045	0.030543	0.0286807	0.030479	0.0229008	0.015456	0.0157182	0.0100464
swissprotrelease	0	0	0	0	0.00833333	0	0	0	0	0	0	0
taxonomy	0	0	0.0204082	0	0	0	0	0	0	0	0	0
tcoffee	0	0	0	0	0.00833333	0.00904977	0	0	0	0	0	0
theastralcompendiumforsequenceandstructureanalysis	0	0	0	0	0.00833333	0	0	0	0	0	0	0
thecathproteinstructure	0	0	0	0	0.00833333	0	0	0	0	0.00772797	0	0
theofsecondarystructuresassignments	0	0	0	0	0	0	0	0.0101597	0.0108142	0.0123648	0	0
theribosomal	0	0	0.0102041	0	0	0	0	0	0	0	0	0
transfac	0	0	0	0	0	0.0147059	0.00956023	0.0130624	0.0120865	0.0108192	0.00813008	0
treeview	0	0	0.0153061	0	0	0	0	0	0	0	0	0
trembl	0	0	0.0102041	0	0.015	0.00904977	0.00956023	0	0	0	0	0
trna	0	0.0166667	0.0255102	0.0172414	0.01	0.0147059	0.0114723	0.00725689	0.0127226	0.0100464	0.00921409	0.0131376
ucsc	0	0	0	0	0.0116667	0.010181	0.0114723	0.00798258	0.00890585	0	0.0140921	0
ucscgenome	0	0	0	0	0	0.0113122	0.0101976	0	0.0127226	0.00850077	0.0135501	0.0146832
uniprot	0	0	0	0	0	0.0113122	0.0178458	0.021045	0.0165394	0.0185471	0.0200542	0.0255023
uniprotkb	0	0	0	0	0	0	0	0	0	0	0.00704607	0.00927357
uniquehumangenesequence	0	0	0.0204082	0	0.02	0.0147059	0.00892288	0.0123367	0	0	0	0
vectoralignmentsearch	0	0	0.0153061	0	0	0	0	0	0	0	0	0
vista	0	0	0	0.00862069	0	0	0	0	0	0	0	0
visualisation	0	0	0	0.012931	0	0	0	0	0	0	0	0
weka	0	0	0	0	0	0	0	0	0.0108142	0	0.0097561	0
whatcheck	0	0.0166667	0	0	0	0	0	0	0	0	0	0
wormbase	0	0.0166667	0	0	0	0	0	0	0	0	0	0
wormbasedas	0	0.0166667	0	0	0	0	0	0	0	0	0	0
wormcommunity	0	0.0166667	0	0	0	0	0	0	0	0	0	0

## Sheet: Doc_GB_Normalised
abscisicacid	2	0	0	0	0	0	0	0	0	0	0	0			abscisicacid	0.0181818	0	0	0	0	0	0	0	0	0	0	0			abscisicacid	0.0181818	0.0181818
affymetrixmicroarray	0	0	0	0	0	5	0	0	0	0	0	0			affymetrixmicroarray	0	0	0	0	0	0.0103734	0	0	0	0	0	0			affymetrixmicroarray	0.0207469	0.0103734
agrobiological	2	0	0	0	0	0	0	0	0	0	0	0			agrobiological	0.0181818	0	0	0	0	0	0	0	0	0	0	0			agrobiological	0.0181818	0.0181818
analysis	0	3	8	0	9	6	0	16	8	12	10	5			analysis	0	0.00986842	0.0204082	0	0.0196078	0.0124481	0	0.0151372	0.0135364	0.0179641	0.0159744	0.0178571			analysis	0.10507	0.142802
arabidopsisgenetrap	1	0	0	0	0	0	0	0	0	0	0	0			arabidopsisgenetrap	0.00909091	0	0	0	0	0	0	0	0	0	0	0			arabidopsisgenetrap	0.00909091	0.00909091
arabidopsisinformation	1	3	0	0	0	0	0	0	0	0	0	0			arabidopsisinformation	0.00909091	0.00986842	0	0	0	0	0	0	0	0	0	0			arabidopsisinformation	0.0106459	0.0189593
argonaute	0	0	0	0	4	0	5	0	0	0	7	3			argonaute	0	0	0	0	0.0087146	0	0.0094518	0	0	0	0.0111821	0.0107143			argonaute	0.0479827	0.0400628
arrayexpress	0	0	0	0	5	12	9	16	5	7	7	7			arrayexpress	0	0	0	0	0.0108932	0.0248963	0.0170132	0.0151372	0.00846024	0.010479	0.0111821	0.025			arrayexpress	0.0578721	0.123061			BLAST	0.130268	0.767864
axiovision	0	0	0	0	0	0	0	0	0	0	0	3			axiovision	0	0	0	0	0	0	0	0	0	0	0	0.0107143			axiovision	0.0107143	0.0107143			Bioconductor	0.121564	0.168255
basiclocalalignmentsearch	8	32	31	31	36	34	35	57	36	27	22	9			basiclocalalignmentsearch	0.0727273	0.105263	0.0790816	0.0731132	0.0784314	0.0705394	0.0661626	0.0539262	0.0609137	0.0404192	0.0351438	0.0321429								Ensembl	0.0486218	0.39325
berkeleydrosophilagenome	2	0	5	5	0	0	0	0	0	0	0	0			berkeleydrosophilagenome	0.0181818	0	0.0127551	0.0117925	0	0	0	0	0	0	0	0			berkeleydrosophilagenome	0.043692	0.0427294			GenBank	0.109918	0.805277
bioconductor	0	0	0	6	0	15	6	24	15	10	17	6			bioconductor	0	0	0	0.0141509	0	0.0311203	0.0113422	0.0227058	0.0253807	0.0149701	0.0271565	0.0214286								Gene Ontology	0.181045	0.725788
biogrid	0	0	0	0	0	0	0	0	0	6	0	0			biogrid	0	0	0	0	0	0	0	0	0	0.00898204	0	0			biogrid	0.0179641	0.00898204			GEO	0.132795	0.375324
bioknowledge	1	0	0	0	0	0	0	0	0	0	0	0			bioknowledge	0.00909091	0	0	0	0	0	0	0	0	0	0	0			bioknowledge	0.00909091	0.00909091			R	0.157529	0.845306
biomolecularinteractionnetwork	0	0	0	0	0	5	0	0	0	0	0	0			biomolecularinteractionnetwork	0	0	0	0	0	0.0103734	0	0	0	0	0	0			biomolecularinteractionnetwork	0.0207469	0.0103734			tRNA	0.11645	0.356277
blastclust	0	0	0	3	0	0	0	0	0	0	0	0			blastclust	0	0	0	0.00707547	0	0	0	0	0	0	0	0			blastclust	0.0141509	0.00707547
blastn	2	4	9	9	9	5	7	12	8	8	7	0			blastn	0.0181818	0.0131579	0.0229592	0.0212264	0.0196078	0.0103734	0.0132325	0.0113529	0.0135364	0.011976	0.0111821	0			blastn	0.0478695	0.166787
blastp	0	0	5	0	0	0	0	0	0	0	0	0			blastp	0	0	0.0127551	0	0	0	0	0	0	0	0	0			blastp	0.0255102	0.0127551
blastxblastn	1	0	0	0	0	0	0	0	0	0	0	0			blastxblastn	0.00909091	0	0	0	0	0	0	0	0	0	0	0			blastxblastn	0.00909091	0.00909091
blat	0	0	4	0	0	6	9	13	6	10	6	4			blat	0	0	0.0102041	0	0	0.0124481	0.0170132	0.012299	0.0101523	0.0149701	0.00958466	0.0142857			blat	0.0591866	0.100957
bowtie	0	0	0	0	0	0	0	0	0	0	7	9			bowtie	0	0	0	0	0	0	0	0	0	0	0.0111821	0.0321429			bowtie	0.0321429	0.043325
california	1	0	0	0	0	0	0	0	0	0	0	0			california	0.00909091	0	0	0	0	0	0	0	0	0	0	0			california	0.00909091	0.00909091
capanalysisofgeneexpression	0	0	0	0	0	0	0	0	0	9	0	0			capanalysisofgeneexpression	0	0	0	0	0	0	0	0	0	0.0134731	0	0			capanalysisofgeneexpression	0.0269461	0.0134731
cephgenethon	1	0	0	0	0	0	0	0	0	0	0	0			cephgenethon	0.00909091	0	0	0	0	0	0	0	0	0	0	0			cephgenethon	0.00909091	0.00909091
cephgenetonintegratedmap	0	0	0	0	0	0	0	0	0	0	0	3			cephgenetonintegratedmap	0	0	0	0	0	0	0	0	0	0	0	0.0107143			cephgenetonintegratedmap	0.0107143	0.0107143
clustal	0	3	0	0	0	0	0	0	0	0	0	0			clustal	0	0.00986842	0	0	0	0	0	0	0	0	0	0			clustal	0.0197368	0.00986842
clustalw	3	7	13	11	10	15	14	22	16	7	5	0			clustalw	0.0272727	0.0230263	0.0331633	0.0259434	0.0217865	0.0311203	0.026465	0.0208136	0.0270728	0.010479	0.00798722	0			clustalw	0.0787326	0.25513
clustalx	0	4	0	4	8	0	0	0	0	0	0	0			clustalx	0	0.0131579	0	0.00943396	0.0174292	0	0	0	0	0	0	0			clustalx	0.0611742	0.0400211
cluster	3	7	14	9	13	12	13	33	9	12	10	0			cluster	0.0272727	0.0230263	0.0357143	0.0212264	0.0283224	0.0248963	0.0245747	0.0312204	0.0152284	0.0179641	0.0159744	0			cluster	0.0856035	0.26542
clustersoforthologousgroups	0	0	4	0	5	0	0	0	0	0	0	0			clustersoforthologousgroups	0	0	0.0102041	0	0.0108932	0	0	0	0	0	0	0			clustersoforthologousgroups	0.0421947	0.0210973
clustersoforthologousgroupsofproteins	0	4	0	0	5	0	0	0	0	0	0	0			clustersoforthologousgroupsofproteins	0	0.0131579	0	0	0.0108932	0	0	0	0	0	0	0			clustersoforthologousgroupsofproteins	0.0481023	0.0240511
cogs	0	4	0	0	0	4	0	0	0	0	0	0			cogs	0	0.0131579	0	0	0	0.00829876	0	0	0	0	0	0			cogs	0.0429133	0.0214566
cytoscape	0	0	0	0	0	5	7	10	8	9	6	0			cytoscape	0	0	0	0	0	0.0103734	0.0132325	0.00946074	0.0135364	0.0134731	0.00958466	0			cytoscape	0.0346163	0.0696608
darwin	2	3	0	0	0	5	0	0	0	6	0	0			darwin	0.0181818	0.00986842	0	0	0	0.0103734	0	0	0	0.00898204	0	0			darwin	0.0568928	0.0474057
dbest	2	7	6	7	8	0	0	0	0	0	0	0			dbest	0.0181818	0.0230263	0.0153061	0.0165094	0.0174292	0	0	0	0	0	0	0			dbest	0.032117	0.0904529
dbsnp	2	4	0	0	0	0	0	0	0	6	16	0			dbsnp	0.0181818	0.0131579	0	0	0	0	0	0	0	0.00898204	0.0255591	0			dbsnp	0.0693	0.0658809
deseq	0	0	0	0	0	0	0	0	0	0	0	3			deseq	0	0	0	0	0	0	0	0	0	0	0	0.0107143			deseq	0.0107143	0.0107143
drosophilagene	0	0	4	0	0	0	0	0	0	0	0	0			drosophilagene	0	0	0.0102041	0	0	0	0	0	0	0	0	0			drosophilagene	0.0204082	0.0102041
ensembl	2	7	10	13	14	17	22	39	23	25	27	9			ensembl	0.0181818	0.0230263	0.0255102	0.0306604	0.0305011	0.0352697	0.0415879	0.0368969	0.0389171	0.0374251	0.043131	0.0321429
entrez	2	3	0	0	0	0	0	0	5	0	0	0			entrez	0.0181818	0.00986842	0	0	0	0	0	0	0.00846024	0	0	0			entrez	0.0351023	0.0365105
entrezgene	0	0	0	0	0	0	0	11	0	0	0	0			entrezgene	0	0	0	0	0	0	0	0.0104068	0	0	0	0			entrezgene	0.0208136	0.0104068
eukaryoticpromoter	0	0	3	0	0	0	0	0	0	0	0	0			eukaryoticpromoter	0	0	0.00765306	0	0	0	0	0	0	0	0	0			eukaryoticpromoter	0.0153061	0.00765306
fasta	0	3	5	4	0	0	7	0	0	5	0	0			fasta	0	0.00986842	0.0127551	0.00943396	0	0	0.0132325	0	0	0.00748503	0	0			fasta	0.0669453	0.052775
firstannualgenomicarabidopsisnetwork	1	0	0	0	0	0	0	0	0	0	0	0			firstannualgenomicarabidopsisnetwork	0.00909091	0	0	0	0	0	0	0	0	0	0	0			firstannualgenomicarabidopsisnetwork	0.00909091	0.00909091
fitch	2	0	0	0	0	0	0	0	0	0	0	0			fitch	0.0181818	0	0	0	0	0	0	0	0	0	0	0			fitch	0.0181818	0.0181818
flybase	0	0	7	6	7	7	7	11	0	6	0	0			flybase	0	0	0.0178571	0.0141509	0.0152505	0.0145228	0.0132325	0.0104068	0	0.00898204	0	0			flybase	0.0558776	0.0944028
forannotationvisualizationandintegrateddiscovery	0	0	0	0	0	0	0	14	0	0	0	0			forannotationvisualizationandintegrateddiscovery	0	0	0	0	0	0	0	0.013245	0	0	0	0			forannotationvisualizationandintegrateddiscovery	0.0264901	0.013245
galaxy	0	0	0	0	0	0	0	0	0	0	12	4			galaxy	0	0	0	0	0	0	0	0	0	0	0.0191693	0.0142857			galaxy	0.0240529	0.033455
genbank	13	31	41	41	38	29	25	54	28	21	22	8			genbank	0.118182	0.101974	0.104592	0.0966981	0.0827887	0.060166	0.047259	0.051088	0.0473773	0.0314371	0.0351438	0.0285714
gene	3	4	9	26	30	44	44	103	51	43	44	12			gene	0.0272727	0.0131579	0.0229592	0.0613208	0.0653595	0.0912863	0.0831758	0.0974456	0.0862944	0.0643713	0.0702875	0.0428571
genecards	0	3	0	0	0	0	0	0	0	0	0	0			genecards	0	0.00986842	0	0	0	0	0	0	0	0	0	0			genecards	0.0197368	0.00986842
genechip	0	4	0	0	0	0	0	0	0	0	0	0			genechip	0	0.0131579	0	0	0	0	0	0	0	0	0	0			genechip	0.0263158	0.0131579
geneexpressionomnibus	0	0	3	0	9	19	24	62	20	25	41	19			geneexpressionomnibus	0	0	0.00765306	0	0.0196078	0.0394191	0.0453686	0.0586566	0.0338409	0.0374251	0.0654952	0.0678571
genefinder	1	0	0	0	0	0	0	0	0	0	0	0			genefinder	0.00909091	0	0	0	0	0	0	0	0	0	0	0			genefinder	0.00909091	0.00909091
genelocatorandinterpolatedmarkovmodeler	0	0	0	0	0	0	0	0	5	0	0	0			genelocatorandinterpolatedmarkovmodeler	0	0	0	0	0	0	0	0	0.00846024	0	0	0			genelocatorandinterpolatedmarkovmodeler	0.0169205	0.00846024
genepixpro	0	0	0	0	7	0	0	9	0	0	0	0			genepixpro	0	0	0	0	0.0152505	0	0	0.00851466	0	0	0	0			genepixpro	0.0475304	0.0237652
genes	0	0	0	0	5	6	0	18	7	18	6	0			genes	0	0	0	0	0.0108932	0.0124481	0	0.0170293	0.0118443	0.0269461	0.00958466	0			genes	0.0891585	0.0887458
genie	0	0	4	0	0	0	0	0	0	0	0	0			genie	0	0	0.0102041	0	0	0	0	0	0	0	0	0			genie	0.0204082	0.0102041
genmapp	0	0	0	4	0	0	0	0	0	0	0	0			genmapp	0	0	0	0.00943396	0	0	0	0	0	0	0	0			genmapp	0.0188679	0.00943396
genome	0	0	4	0	0	0	6	0	6	7	7	5			genome	0	0	0.0102041	0	0	0	0.0113422	0	0.0101523	0.010479	0.0111821	0.0178571			genome	0.0609496	0.0712168
genomes	0	0	0	4	5	6	0	18	8	23	13	8			genomes	0	0	0	0.00943396	0.0108932	0.0124481	0	0.0170293	0.0135364	0.0344311	0.0207668	0.0285714			genomes	0.0877823	0.14711
genomicarabidopsisnetwork	1	0	0	0	0	0	0	0	0	0	0	0			genomicarabidopsisnetwork	0.00909091	0	0	0	0	0	0	0	0	0	0	0			genomicarabidopsisnetwork	0.00909091	0.00909091
genpept	0	3	0	0	0	0	0	0	0	0	0	0			genpept	0	0.00986842	0	0	0	0	0	0	0	0	0	0			genpept	0.0197368	0.00986842
genscan	0	0	0	0	0	0	5	0	0	0	0	0			genscan	0	0	0	0	0	0	0.0094518	0	0	0	0	0			genscan	0.0189036	0.0094518
graphpad	1	0	0	0	0	0	0	0	6	0	0	0			graphpad	0.00909091	0	0	0	0	0	0	0	0.0101523	0	0	0			graphpad	0.0293955	0.0192432
graphpadprism	0	0	0	0	0	0	0	0	7	0	0	0			graphpadprism	0	0	0	0	0	0	0	0	0.0118443	0	0	0			graphpadprism	0.0236887	0.0118443
hapmap	0	0	0	0	0	0	0	0	0	0	5	5			hapmap	0	0	0	0	0	0	0	0	0	0	0.00798722	0.0178571			hapmap	0.0178571	0.0258444
hastings	1	0	0	0	0	0	0	0	0	0	0	0			hastings	0.00909091	0	0	0	0	0	0	0	0	0	0	0			hastings	0.00909091	0.00909091
hits	0	0	0	0	5	0	0	0	0	0	0	0			hits	0	0	0	0	0.0108932	0	0	0	0	0	0	0			hits	0.0217865	0.0108932
hmmer	0	3	0	6	0	0	5	0	0	0	0	0			hmmer	0	0.00986842	0	0.0141509	0	0	0.0094518	0	0	0	0	0			hmmer	0.0669423	0.0334712
horizontalgenetransfer	0	0	0	0	4	0	0	0	0	0	0	0			horizontalgenetransfer	0	0	0	0	0.0087146	0	0	0	0	0	0	0			horizontalgenetransfer	0.0174292	0.0087146
humangene	1	0	0	0	0	0	0	0	0	0	0	0			humangene	0.00909091	0	0	0	0	0	0	0	0	0	0	0			humangene	0.00909091	0.00909091
humangenome	4	10	3	0	0	0	0	0	6	0	0	0			humangenome	0.0363636	0.0328947	0.00765306	0	0	0	0	0	0.0101523	0	0	0			humangenome	0.0566682	0.0870637
humangenomemappingcentre	1	0	0	0	0	0	0	0	0	0	0	0			humangenomemappingcentre	0.00909091	0	0	0	0	0	0	0	0	0	0	0			humangenomemappingcentre	0.00909091	0.00909091
image	0	3	0	0	0	0	6	9	0	0	6	0			image	0	0.00986842	0	0	0	0	0.0113422	0.00851466	0	0	0.00958466	0			image	0.0615905	0.0393099
inparanoid	0	0	0	0	0	0	4	0	0	0	0	0			inparanoid	0	0	0	0	0	0	0.00756144	0	0	0	0	0			inparanoid	0.0151229	0.00756144
internationalhapmap	0	0	0	0	0	0	0	0	0	0	0	4			internationalhapmap	0	0	0	0	0	0	0	0	0	0	0	0.0142857			internationalhapmap	0.0142857	0.0142857
internationalprotein	0	0	0	0	0	0	5	0	0	0	0	0			internationalprotein	0	0	0	0	0	0	0.0094518	0	0	0	0	0			internationalprotein	0.0189036	0.0094518
interpro	0	5	6	9	7	8	5	8	6	0	5	0			interpro	0	0.0164474	0.0153061	0.0212264	0.0152505	0.0165975	0.0094518	0.00756859	0.0101523	0	0.00798722	0			interpro	0.0685711	0.119988
interproscan	0	0	0	0	0	0	0	0	0	0	0	2			interproscan	0	0	0	0	0	0	0	0	0	0	0	0.00714286			interproscan	0.00714286	0.00714286
jaspar	0	0	0	0	0	0	0	0	0	0	0	3			jaspar	0	0	0	0	0	0	0	0	0	0	0	0.0107143			jaspar	0.0107143	0.0107143
kyotoencyclopedia	0	0	0	3	5	6	0	18	6	18	6	0			kyotoencyclopedia	0	0	0	0.00707547	0.0108932	0.0124481	0	0.0170293	0.0101523	0.0269461	0.00958466	0			kyotoencyclopedia	0.0925426	0.0941292
kyotoencyclopediaofgenesandgenomes	0	0	0	7	8	9	6	27	11	20	10	3			kyotoencyclopediaofgenesandgenomes	0	0	0	0.0165094	0.0174292	0.0186722	0.0113422	0.025544	0.0186125	0.0299401	0.0159744	0.0107143			kyotoencyclopediaofgenesandgenomes	0.077689	0.164738
limma	0	0	0	0	0	0	0	0	0	0	5	0			limma	0	0	0	0	0	0	0	0	0	0	0.00798722	0			limma	0.0159744	0.00798722
locuslink	0	3	4	12	9	8	0	0	0	0	0	0			locuslink	0	0.00986842	0.0102041	0.0283019	0.0196078	0.0165975	0	0	0	0	0	0			locuslink	0.0566038	0.0845797
man	0	0	0	0	4	5	0	0	5	6	8	2			man	0	0	0	0	0.0087146	0.0103734	0	0	0.00846024	0.00898204	0.0127796	0.00714286			man	0.0391631	0.0564527
mappfinder	0	0	0	4	0	0	0	0	0	0	0	0			mappfinder	0	0	0	0.00943396	0	0	0	0	0	0	0	0			mappfinder	0.0188679	0.00943396
maq	0	0	0	0	0	0	0	0	0	11	9	2			maq	0	0	0	0	0	0	0	0	0	0.0164671	0.014377	0.00714286			maq	0.0257913	0.0379869
matchminer	0	0	0	4	0	0	0	0	0	0	0	0			matchminer	0	0	0	0.00943396	0	0	0	0	0	0	0	0			matchminer	0.0188679	0.00943396
matlab	0	0	0	0	0	0	9	0	0	0	0	3			matlab	0	0	0	0	0	0	0.0170132	0	0	0	0	0.0107143			matlab	0.0447408	0.0277275
meme/mast	0	0	4	0	0	4	0	0	0	7	5	5			meme/mast	0	0	0.0102041	0	0	0.00829876	0	0	0	0.010479	0.00798722	0.0178571			meme/mast	0.0598465	0.0548262
mhzdecalpha	1	0	0	0	0	0	0	0	0	0	0	0			mhzdecalpha	0.00909091	0	0	0	0	0	0	0	0	0	0	0			mhzdecalpha	0.00909091	0.00909091
microrna	0	0	4	5	0	7	10	13	15	19	19	7			microrna	0	0	0.0102041	0.0117925	0	0.0145228	0.0189036	0.012299	0.0253807	0.0284431	0.0303514	0.025			microrna	0.072497	0.176897
microsoftexcel	0	3	8	0	5	5	7	9	5	0	0	0			microsoftexcel	0	0.00986842	0.0204082	0	0.0108932	0.0103734	0.0132325	0.00851466	0.00846024	0	0	0			microsoftexcel	0.068321	0.0817507
mips	0	0	4	5	0	0	0	0	0	0	0	0			mips	0	0	0.0102041	0.0117925	0	0	0	0	0	0	0	0			mips	0.0235849	0.0219965
mirbase	0	0	0	0	0	0	0	0	0	7	9	6			mirbase	0	0	0	0	0	0	0	0	0	0.010479	0.014377	0.0214286			mirbase	0.0214286	0.0462846
mitelman	0	0	0	0	0	0	0	0	0	0	0	3			mitelman	0	0	0	0	0	0	0	0	0	0	0	0.0107143			mitelman	0.0107143	0.0107143
mmhepesph	2	0	0	0	0	0	0	0	0	0	0	0			mmhepesph	0.0181818	0	0	0	0	0	0	0	0	0	0	0			mmhepesph	0.0181818	0.0181818
mmtrishclph	0	0	4	0	0	4	0	0	0	0	0	0			mmtrishclph	0	0	0.0102041	0	0	0.00829876	0	0	0	0	0	0			mmtrishclph	0.0370057	0.0185028
molphy	0	0	3	5	0	0	0	0	0	0	0	0			molphy	0	0	0.00765306	0.0117925	0	0	0	0	0	0	0	0			molphy	0.0235849	0.0194455
munichinformationcenterforproteinsequences	0	0	0	4	8	0	5	0	0	0	0	0			munichinformationcenterforproteinsequences	0	0	0	0.00943396	0.0174292	0	0.0094518	0	0	0	0	0			munichinformationcenterforproteinsequences	0.053762	0.036315
muscle	0	0	0	0	0	0	5	0	7	0	7	3			muscle	0	0	0	0	0	0	0.0094518	0	0.0118443	0	0.0111821	0.0107143			muscle	0.0542422	0.0431925
mysql	0	0	5	8	0	0	5	11	0	0	6	0			mysql	0	0	0.0127551	0.0188679	0	0	0.0094518	0.0104068	0	0	0.00958466	0			mysql	0.0777188	0.0610663
mzef	2	0	0	0	0	0	0	0	0	0	0	0			mzef	0.0181818	0	0	0	0	0	0	0	0	0	0	0			mzef	0.0181818	0.0181818
network	0	0	4	0	0	5	7	15	14	16	10	0			network	0	0	0.0102041	0	0	0.0103734	0.0132325	0.0141911	0.0236887	0.0239521	0.0159744	0			network	0.0683124	0.111616
nhgri	0	0	0	0	0	0	0	0	0	0	0	2			nhgri	0	0	0	0	0	0	0	0	0	0	0	0.00714286			nhgri	0.00714286	0.00714286
nucleotide	1	0	0	0	0	0	0	0	0	0	0	0			nucleotide	0.00909091	0	0	0	0	0	0	0	0	0	0	0			nucleotide	0.00909091	0.00909091
onlinemendelianinheritance	0	0	0	0	0	5	0	0	5	6	8	2			onlinemendelianinheritance	0	0	0	0	0	0.0103734	0	0	0.00846024	0.00898204	0.0127796	0.00714286			onlinemendelianinheritance	0.0391631	0.0477381
onlinemendelianinheritanceinman	0	3	0	4	0	5	0	8	0	7	7	0			onlinemendelianinheritanceinman	0	0.00986842	0	0.00943396	0	0.0103734	0	0.00756859	0	0.010479	0.0111821	0			onlinemendelianinheritanceinman	0.0968531	0.0589056
owl	0	0	0	0	0	4	0	0	0	0	0	0			owl	0	0	0	0	0	0.00829876	0	0	0	0	0	0			owl	0.0165975	0.00829876
paml	0	0	0	0	0	0	0	10	8	7	0	0			paml	0	0	0	0	0	0	0	0.00946074	0.0135364	0.010479	0	0			paml	0.0270728	0.0334762
paup	0	0	4	0	0	0	0	0	0	0	0	0			paup	0	0	0.0102041	0	0	0	0	0	0	0	0	0			paup	0.0204082	0.0102041
pfam	2	9	12	5	10	9	8	18	12	8	5	6			pfam	0.0181818	0.0296053	0.0306122	0.0117925	0.0217865	0.0186722	0.0151229	0.0170293	0.0203046	0.011976	0.00798722	0.0214286			pfam	0.0788483	0.224499
phrap	1	0	0	5	0	0	0	0	0	0	0	0			phrap	0.00909091	0	0	0.0117925	0	0	0	0	0	0	0	0			phrap	0.0326758	0.0208834
phred	0	0	0	4	0	0	0	0	0	7	0	3			phred	0	0	0	0.00943396	0	0	0	0	0	0.010479	0	0.0107143			phred	0.0505403	0.0306273
phylip	3	6	3	6	7	0	8	9	6	0	0	0			phylip	0.0272727	0.0197368	0.00765306	0.0141509	0.0152505	0	0.0151229	0.00851466	0.0101523	0	0	0			phylip	0.0759887	0.117854
phyml	0	0	0	0	0	0	0	0	8	0	0	0			phyml	0	0	0	0	0	0	0	0	0.0135364	0	0	0			phyml	0.0270728	0.0135364
plasmodb	0	0	0	0	0	0	0	0	0	0	0	3			plasmodb	0	0	0	0	0	0	0	0	0	0	0	0.0107143			plasmodb	0.0107143	0.0107143
primer3	0	0	0	0	0	0	0	9	0	0	0	0			primer3	0	0	0	0	0	0	0	0.00851466	0	0	0	0			primer3	0.0170293	0.00851466
prints	0	3	0	0	0	0	0	0	0	0	0	0			prints	0	0.00986842	0	0	0	0	0	0	0	0	0	0			prints	0.0197368	0.00986842
prism	0	3	0	0	0	0	0	0	0	0	0	0			prism	0	0.00986842	0	0	0	0	0	0	0	0	0	0			prism	0.0197368	0.00986842
protdist	2	0	0	0	0	0	0	0	0	0	0	0			protdist	0.0181818	0	0	0	0	0	0	0	0	0	0	0			protdist	0.0181818	0.0181818
proteinbank	0	3	5	5	10	6	6	12	9	0	0	0			proteinbank	0	0.00986842	0.0127551	0.0117925	0.0217865	0.0124481	0.0113422	0.0113529	0.0152284	0	0	0			proteinbank	0.0532708	0.106574
proteinfamilies	0	3	0	4	6	0	7	0	0	0	0	0			proteinfamilies	0	0.00986842	0	0.00943396	0.0130719	0	0.0132325	0	0	0	0	0			proteinfamilies	0.0723457	0.0456068
proteinfamiliesanddomains	0	3	0	0	0	0	0	0	0	0	0	0			proteinfamiliesanddomains	0	0.00986842	0	0	0	0	0	0	0	0	0	0			proteinfamiliesanddomains	0.0197368	0.00986842
proteininformation	0	3	0	0	5	0	0	0	0	0	0	0			proteininformation	0	0.00986842	0	0	0.0108932	0	0	0	0	0	0	0			proteininformation	0.0415233	0.0207617
protml	0	0	0	4	0	0	0	0	0	0	0	0			protml	0	0	0	0.00943396	0	0	0	0	0	0	0	0			protml	0.0188679	0.00943396
psiblast	4	7	15	10	6	5	5	8	10	0	0	0			psiblast	0.0363636	0.0230263	0.0382653	0.0235849	0.0130719	0.0103734	0.0094518	0.00756859	0.0169205	0	0	0			psiblast	0.0855454	0.178626
psort	0	3	0	0	0	0	0	0	0	0	0	0			psort	0	0.00986842	0	0	0	0	0	0	0	0	0	0			psort	0.0197368	0.00986842
pubmed	1	0	0	4	6	7	5	10	8	8	0	0			pubmed	0.00909091	0	0	0.00943396	0.0130719	0.0145228	0.0094518	0.00946074	0.0135364	0.011976	0	0			pubmed	0.0463057	0.0905445
pubmedcentral	2	0	0	0	0	0	0	0	0	0	0	0			pubmedcentral	0.0181818	0	0	0	0	0	0	0	0	0	0	0			pubmedcentral	0.0181818	0.0181818
q	0	0	0	6	6	9	7	25	12	9	6	6			q	0	0	0	0.0141509	0.0130719	0.0186722	0.0132325	0.0236518	0.0203046	0.0134731	0.00958466	0.0214286			q	0.0626004	0.14757
r	4	24	23	32	30	31	46	82	38	49	49	24			r	0.0363636	0.0789474	0.0586735	0.0754717	0.0653595	0.0643154	0.0869565	0.0775781	0.0642978	0.0733533	0.0782748	0.0857143
r.meliloti	1	0	0	0	0	0	0	0	0	0	0	0			r.meliloti	0.00909091	0	0	0	0	0	0	0	0	0	0	0			r.meliloti	0.00909091	0.00909091
race	0	5	0	0	0	0	0	0	0	0	0	0			race	0	0.0164474	0	0	0	0	0	0	0	0	0	0			race	0.0328947	0.0164474
rdpclassifier	0	0	0	0	0	0	0	0	0	0	0	2			rdpclassifier	0	0	0	0	0	0	0	0	0	0	0	0.00714286			rdpclassifier	0.00714286	0.00714286
refseq	0	0	4	9	5	8	14	32	15	19	17	3			refseq	0	0	0.0102041	0.0212264	0.0108932	0.0165975	0.026465	0.0302744	0.0253807	0.0284431	0.0271565	0.0107143			refseq	0.0766256	0.207355
repeatmasker	2	0	6	6	0	0	8	14	12	10	11	0			repeatmasker	0.0181818	0	0.0153061	0.0141509	0	0	0.0151229	0.013245	0.0203046	0.0149701	0.0175719	0			repeatmasker	0.0983625	0.128853
rnaseq	0	0	0	0	0	0	0	0	0	0	0	2			rnaseq	0	0	0	0	0	0	0	0	0	0	0	0.00714286			rnaseq	0.00714286	0.00714286
saccharomycesgenome	0	0	0	10	9	9	9	13	0	10	6	3			saccharomycesgenome	0	0	0	0.0235849	0.0196078	0.0186722	0.0170132	0.012299	0	0.0149701	0.00958466	0.0107143			saccharomycesgenome	0.0686549	0.126446
sam	0	0	0	0	0	0	0	0	0	0	5	0			sam	0	0	0	0	0	0	0	0	0	0	0.00798722	0			sam	0.0159744	0.00798722
samtools	0	0	0	0	0	0	0	0	0	0	0	3			samtools	0	0	0	0	0	0	0	0	0	0	0	0.0107143			samtools	0.0107143	0.0107143
scientist	0	0	4	0	0	0	0	0	0	0	0	0			scientist	0	0	0.0102041	0	0	0	0	0	0	0	0	0			scientist	0.0204082	0.0102041
sequencealignment/map	0	0	0	0	0	0	0	0	0	0	0	2			sequencealignment/map	0	0	0	0	0	0	0	0	0	0	0	0.00714286			sequencealignment/map	0.00714286	0.00714286
sequenceread	0	0	0	0	0	0	0	0	0	0	9	7			sequenceread	0	0	0	0	0	0	0	0	0	0	0.014377	0.025			sequenceread	0.025	0.039377
shortread	0	0	0	0	0	0	0	0	0	5	6	5			shortread	0	0	0	0	0	0	0	0	0	0.00748503	0.00958466	0.0178571			shortread	0.0178571	0.0349268
signalp	0	3	0	0	4	0	0	0	6	0	0	0			signalp	0	0.00986842	0	0	0.0087146	0	0	0	0.0101523	0	0	0			signalp	0.0574706	0.0287353
significanceanalysisofmicroarrays	0	0	0	0	0	0	0	0	7	0	0	0			significanceanalysisofmicroarrays	0	0	0	0	0	0	0	0	0.0118443	0	0	0			significanceanalysisofmicroarrays	0.0236887	0.0118443
sim4	0	0	7	0	0	0	0	0	0	0	0	0			sim4	0	0	0.0178571	0	0	0	0	0	0	0	0	0			sim4	0.0357143	0.0178571
smart	2	6	6	0	5	6	7	9	0	0	0	0			smart	0.0181818	0.0197368	0.0153061	0	0.0108932	0.0124481	0.0132325	0.00851466	0	0	0	0			smart	0.0477569	0.0983133
soap	0	0	0	0	0	0	0	0	0	6	0	0			soap	0	0	0	0	0	0	0	0	0	0.00898204	0	0			soap	0.0179641	0.00898204
sputnik	1	0	0	0	0	0	0	0	0	0	0	0			sputnik	0.00909091	0	0	0	0	0	0	0	0	0	0	0			sputnik	0.00909091	0.00909091
stanfordmicroarray	0	0	5	0	5	0	0	0	0	0	0	0			stanfordmicroarray	0	0	0.0127551	0	0.0108932	0	0	0	0	0	0	0			stanfordmicroarray	0.0472967	0.0236483
string	0	0	0	0	0	0	0	0	0	6	0	0			string	0	0	0	0	0	0	0	0	0	0.00898204	0	0			string	0.0179641	0.00898204
structuralofproteins	0	0	4	0	0	0	0	0	0	0	0	0			structuralofproteins	0	0	0.0102041	0	0	0	0	0	0	0	0	0			structuralofproteins	0.0204082	0.0102041
structurebasedsequencealignmentsofscopsuperfamilies	0	0	0	0	4	0	0	22	21	42	45	20			structurebasedsequencealignmentsofscopsuperfamilies	0	0	0	0	0.0087146	0	0	0.0208136	0.035533	0.0628743	0.071885	0.0714286			structurebasedsequencealignmentsofscopsuperfamilies	0.0897706	0.271249
sulfolobus	2	0	0	0	0	4	0	0	0	0	0	0			sulfolobus	0.0181818	0	0	0	0	0.00829876	0	0	0	0	0	0			sulfolobus	0.0347793	0.0264806
swissprot	2	11	16	14	16	13	0	13	7	0	0	0			swissprot	0.0181818	0.0361842	0.0408163	0.0330189	0.0348584	0.026971	0	0.012299	0.0118443	0	0	0			swissprot	0.0917278	0.214174
tcoffee	0	0	5	4	0	0	0	0	0	0	0	0			tcoffee	0	0	0.0127551	0.00943396	0	0	0	0	0	0	0	0			tcoffee	0.0255102	0.0221891
thearabidopsisinformation	0	3	0	0	5	0	6	0	0	0	0	0			thearabidopsisinformation	0	0.00986842	0	0	0.0108932	0	0.0113422	0	0	0	0	0			thearabidopsisinformation	0.0642076	0.0321038
tmhmm	0	0	0	0	5	0	6	0	0	0	0	0			tmhmm	0	0	0	0	0.0108932	0	0.0113422	0	0	0	0	0			tmhmm	0.0444708	0.0222354
transfac	0	0	0	0	0	6	6	14	7	7	0	3			transfac	0	0	0	0	0	0.0124481	0.0113422	0.013245	0.0118443	0.010479	0	0.0107143			transfac	0.0394163	0.070073
treeview	0	3	7	5	5	8	0	10	0	0	0	0			treeview	0	0.00986842	0.0178571	0.0117925	0.0108932	0.0165975	0	0.00946074	0	0	0	0			treeview	0.0660443	0.0764695
trembl	0	6	4	4	4	0	0	0	0	0	0	0			trembl	0	0.0197368	0.0102041	0.00943396	0.0087146	0	0	0	0	0	0	0			trembl	0.0394737	0.0480895
trna	5	12	12	8	17	10	22	26	14	19	13	7			trna	0.0454545	0.0394737	0.0306122	0.0188679	0.037037	0.0207469	0.0415879	0.0245979	0.0236887	0.0284431	0.0207668	0.025
ucsc	1	3	0	0	0	0	12	19	12	10	9	7			ucsc	0.00909091	0.00986842	0	0	0	0	0.0226843	0.0179754	0.0203046	0.0149701	0.014377	0.025			ucsc	0.0569189	0.134271
ucscgenome	0	0	0	0	0	7	11	18	15	17	23	5			ucscgenome	0	0	0	0	0	0.0145228	0.020794	0.0170293	0.0253807	0.0254491	0.0367412	0.0178571			ucscgenome	0.0631545	0.157774
uniprot	0	0	0	0	0	0	5	11	7	10	5	0			uniprot	0	0	0	0	0	0	0.0094518	0.0104068	0.0118443	0.0149701	0.00798722	0			uniprot	0.0299401	0.0546602
uniquehumangenesequence	2	8	12	16	7	8	7	13	0	0	0	0			uniquehumangenesequence	0.0181818	0.0263158	0.0306122	0.0377358	0.0152505	0.0165975	0.0132325	0.012299	0	0	0	0			uniquehumangenesequence	0.0599838	0.170225
wormbase	0	0	0	0	0	4	0	0	0	0	0	0			wormbase	0	0	0	0	0	0.00829876	0	0	0	0	0	0			wormbase	0.0165975	0.00829876
wublast	0	4	0	4	0	0	0	0	0	0	0	0			wublast	0	0.0131579	0	0.00943396	0	0	0	0	0	0	0	0			wublast	0.0451837	0.0225919
	110	304	392	424	459	482	529	1057	591	668	626	280

## Sheet: Doc_BMC_Normalised
aceperlaccess	0	1	0	0	0	0	0	0	0	0	0	0			aceperlaccess	0	0.0166667	0	0	0	0	0	0	0	0	0	0			aceperlaccess	0.0333333	0.0166667
affymetrixmicroarray	0	0	4	0	0	0	0	0	0	0	0	0			affymetrixmicroarray	0	0	0.0204082	0	0	0	0	0	0	0	0	0			affymetrixmicroarray	0.0408163	0.0204082
analysis	0	0	4	5	14	20	33	38	39	37	48	27			analysis	0	0	0.0204082	0.0215517	0.0233333	0.0226244	0.0210325	0.0275762	0.0248092	0.0285935	0.0260163	0.0208655			analysis	0.0464572	0.236811
apache	0	1	0	3	9	15	26	15	22	17	20	16			apache	0	0.0166667	0	0.012931	0.015	0.0169683	0.0165711	0.0108853	0.0139949	0.0131376	0.0108401	0.0123648			apache	0.0641737	0.13936
apachefoundation	0	0	2	0	0	0	0	0	0	0	0	0			apachefoundation	0	0	0.0102041	0	0	0	0	0	0	0	0	0			apachefoundation	0.0204082	0.0102041
arrayexpress	0	0	0	0	0	0	0	0	0	21	18	0			arrayexpress	0	0	0	0	0	0	0	0	0	0.0162287	0.0097561	0			arrayexpress	0.0324575	0.0259848
artemis	0	0	0	3	0	0	0	0	0	0	0	0			artemis	0	0	0	0.012931	0	0	0	0	0	0	0	0			artemis	0.0258621	0.012931
bacterial16srdna	0	1	0	0	0	0	0	0	0	0	0	0			bacterial16srdna	0	0.0166667	0	0	0	0	0	0	0	0	0	0			bacterial16srdna	0.0333333	0.0166667
basiclocalalignmentsearch	0	3	17	21	52	51	94	76	105	62	76	55			basiclocalalignmentsearch	0	0.05	0.0867347	0.0905172	0.0866667	0.0576923	0.0599108	0.0551524	0.0667939	0.0479134	0.0411924	0.0425039
bayesianinformationcriterion	0	0	0	0	0	0	0	0	12	0	0	0			bayesianinformationcriterion	0	0	0	0	0	0	0	0	0.00763359	0	0	0			bayesianinformationcriterion	0.0152672	0.00763359
benchmark	0	0	0	3	0	0	0	0	15	11	19	10			benchmark	0	0	0	0.012931	0	0	0	0	0.00954198	0.00850077	0.0102981	0.00772798			benchmark	0.0408127	0.0489999
berkeleydrosophilagenome	0	1	0	0	0	0	0	0	0	0	0	0			berkeleydrosophilagenome	0	0.0166667	0	0	0	0	0	0	0	0	0	0			berkeleydrosophilagenome	0.0333333	0.0166667
bioconductor	0	0	0	0	0	26	30	30	43	41	44	39			bioconductor	0	0	0	0	0	0.0294118	0.0191205	0.0217707	0.0273537	0.0316847	0.0238482	0.0301391			bioconductor	0.0663946	0.183329
biogrid	0	0	0	0	0	0	0	0	0	10	20	13			biogrid	0	0	0	0	0	0	0	0	0	0.00772798	0.0108401	0.0100464			biogrid	0.0116338	0.0286145
biomolecularinteractionnetwork	0	0	2	3	0	0	17	0	0	0	0	0			biomolecularinteractionnetwork	0	0	0.0102041	0.012931	0	0	0.0108349	0	0	0	0	0			biomolecularinteractionnetwork	0.0475319	0.03397
blastn	0	0	0	0	0	0	13	0	0	0	0	0			blastn	0	0	0	0	0	0	0.00828553	0	0	0	0	0			blastn	0.0165711	0.00828553
blastp	0	0	0	2	0	0	0	0	0	0	0	0			blastp	0	0	0	0.00862069	0	0	0	0	0	0	0	0			blastp	0.0172414	0.00862069
blat	0	0	0	0	0	8	12	0	11	0	0	0			blat	0	0	0	0	0	0.00904977	0.00764818	0	0.00699746	0	0	0			blat	0.0320945	0.0236954
blocks	0	0	0	2	0	0	0	0	0	0	0	0			blocks	0	0	0	0.00862069	0	0	0	0	0	0	0	0			blocks	0.0172414	0.00862069
clustalw	0	0	6	5	19	25	38	36	41	15	36	16			clustalw	0	0	0.0306122	0.0215517	0.0316667	0.0282805	0.0242192	0.0261248	0.0260814	0.011592	0.0195122	0.0123648			clustalw	0.0887412	0.232006
clustalx	0	2	0	3	0	0	0	0	0	0	0	0			clustalx	0	0.0333333	0	0.012931	0	0	0	0	0	0	0	0			clustalx	0.0925287	0.0462644				BLAST	0.168873	0.685078
clustalxoutputclustalx	0	1	0	0	0	0	0	0	0	0	0	0			clustalxoutputclustalx	0	0.0166667	0	0	0	0	0	0	0	0	0	0			clustalxoutputclustalx	0.0333333	0.0166667				FASTA	0.127109	0.294822
cluster	0	1	5	7	9	12	35	24	42	16	38	24			cluster	0	0.0166667	0.0255102	0.0301724	0.015	0.0135747	0.0223072	0.0174165	0.0267176	0.0123648	0.0205962	0.0185471			cluster	0.0943277	0.218873				GenBank	0.11079	0.419755
clustersoforthologousgroups	0	0	0	2	0	0	0	0	0	0	0	0			clustersoforthologousgroups	0	0	0	0.00862069	0	0	0	0	0	0	0	0			clustersoforthologousgroups	0.0172414	0.00862069				Gene Ontology	0.113626	0.551459
clustersoforthologousgroupsofproteins	0	0	0	3	0	9	0	0	0	0	0	0			clustersoforthologousgroupsofproteins	0	0	0	0.012931	0	0.010181	0	0	0	0	0	0			clustersoforthologousgroupsofproteins	0.0462241	0.023112				PDB	0.0854698	0.359763
clusterwork	0	1	0	0	0	0	0	0	0	0	0	0			clusterwork	0	0.0166667	0	0	0	0	0	0	0	0	0	0			clusterwork	0.0333333	0.0166667				Q	0.125925	0.279948
cogs	0	0	2	0	0	0	0	0	0	0	0	0			cogs	0	0	0.0102041	0	0	0	0	0	0	0	0	0			cogs	0.0204082	0.0102041				R	0.14692	1.06289
conserveddomain	0	0	0	3	0	0	0	0	0	0	0	0			conserveddomain	0	0	0	0.012931	0	0	0	0	0	0	0	0			conserveddomain	0.0258621	0.012931				SCOP	0.120686	0.209455
cytoscape	0	0	0	0	0	0	0	0	12	12	24	21			cytoscape	0	0	0	0	0	0	0	0	0.00763359	0.00927357	0.0130081	0.0162287			cytoscape	0.0162287	0.046144				Swiss-Prot	0.11715	0.284327
dbest	0	0	3	0	0	0	0	0	0	0	0	0			dbest	0	0	0.0153061	0	0	0	0	0	0	0	0	0			dbest	0.0306122	0.0153061
ensembl	0	0	0	4	10	17	27	28	37	31	35	26			ensembl	0	0	0	0.0172414	0.0166667	0.0192308	0.0172084	0.0203193	0.0235369	0.0239567	0.0189702	0.0200927			ensembl	0.0352599	0.177223
ensemblgenome	0	0	0	2	0	0	0	0	0	0	0	0			ensemblgenome	0	0	0	0.00862069	0	0	0	0	0	0	0	0			ensemblgenome	0.0172414	0.00862069
entrez	0	0	5	3	0	0	14	17	14	0	15	10			entrez	0	0	0.0255102	0.012931	0	0	0.00892288	0.0123367	0.00890585	0	0.00813008	0.00772798			entrez	0.084226	0.0844647
entrezgene	0	0	0	0	0	9	22	24	17	15	24	0			entrezgene	0	0	0	0	0	0.010181	0.0140217	0.0174165	0.0108142	0.011592	0.0130081	0			entrezgene	0.0392209	0.0770336
europeanmolecularbiologyopen	0	0	0	3	5	0	0	0	0	0	0	0			europeanmolecularbiologyopen	0	0	0	0.012931	0.00833333	0	0	0	0	0	0	0			europeanmolecularbiologyopen	0.0258621	0.0212644
fasta	0	4	8	6	16	19	31	21	30	26	38	24			fasta	0	0.0666667	0.0408163	0.0258621	0.0266667	0.0214932	0.0197578	0.0152395	0.019084	0.0200927	0.0205962	0.0185471
fastgroup	0	1	0	0	0	0	0	0	0	0	0	0			fastgroup	0	0.0166667	0	0	0	0	0	0	0	0	0	0			fastgroup	0.0333333	0.0166667
fba	1	0	0	0	0	0	0	0	0	0	0	0			fba	0.333333	0	0	0	0	0	0	0	0	0	0	0
fbametabolicmodeling	1	0	0	0	0	0	0	0	0	0	0	0			fbametabolicmodeling	0.333333	0	0	0	0	0	0	0	0	0	0	0
ffas	0	1	0	0	0	0	0	0	0	0	0	0			ffas	0	0.0166667	0	0	0	0	0	0	0	0	0	0			ffas	0.0333333	0.0166667
firstreferencedas	0	1	0	0	0	0	0	0	0	0	0	0			firstreferencedas	0	0.0166667	0	0	0	0	0	0	0	0	0	0			firstreferencedas	0.0333333	0.0166667
foldbasedonstructurestructurealignmentofproteins	0	0	0	0	6	0	0	0	0	0	0	0			foldbasedonstructurestructurealignmentofproteins	0	0	0	0	0.01	0	0	0	0	0	0	0			foldbasedonstructurestructurealignmentofproteins	0.02	0.01
forannotationvisualizationandintegrateddiscovery	0	0	0	0	0	0	0	0	0	11	21	12			forannotationvisualizationandintegrateddiscovery	0	0	0	0	0	0	0	0	0	0.00850077	0.0113821	0.00927357			forannotationvisualizationandintegrateddiscovery	0.0134907	0.0291565
fountain	0	1	0	0	0	0	0	0	0	0	0	0			fountain	0	0.0166667	0	0	0	0	0	0	0	0	0	0			fountain	0.0333333	0.0166667
fountainsql.jar	0	1	0	0	0	0	0	0	0	0	0	0			fountainsql.jar	0	0.0166667	0	0	0	0	0	0	0	0	0	0			fountainsql.jar	0.0333333	0.0166667
fountainwork	0	1	0	0	0	0	0	0	0	0	0	0			fountainwork	0	0.0166667	0	0	0	0	0	0	0	0	0	0			fountainwork	0.0333333	0.0166667
gap	0	0	0	2	0	0	0	0	0	0	0	0			gap	0	0	0	0.00862069	0	0	0	0	0	0	0	0			gap	0.0172414	0.00862069
gcg	0	0	2	0	0	0	0	0	0	0	0	0			gcg	0	0	0.0102041	0	0	0	0	0	0	0	0	0			gcg	0.0204082	0.0102041
genbank	0	3	12	14	31	31	58	47	52	31	33	20			genbank	0	0.05	0.0612245	0.0603448	0.0516667	0.0350679	0.0369662	0.0341074	0.0330789	0.0239567	0.0178862	0.015456
gene	0	0	3	6	29	56	107	91	92	100	126	78			gene	0	0	0.0153061	0.0258621	0.0483333	0.0633484	0.0681963	0.0660377	0.0585242	0.0772798	0.0682927	0.0602782
geneexpressionomnibus	0	0	0	0	6	17	30	35	29	48	61	47			geneexpressionomnibus	0	0	0	0	0.01	0.0192308	0.0191205	0.0253991	0.0184478	0.0370943	0.0330623	0.0363215			geneexpressionomnibus	0.0585086	0.198676
generelational	0	1	0	0	0	0	0	0	0	0	0	0			generelational	0	0.0166667	0	0	0	0	0	0	0	0	0	0			generelational	0.0333333	0.0166667
genes	0	0	0	0	0	0	16	11	0	0	0	14			genes	0	0	0	0	0	0	0.0101976	0.00798258	0	0	0	0.0108192			genes	0.0312143	0.0289993
genome	0	0	2	0	0	0	0	0	0	0	0	0			genome	0	0	0.0102041	0	0	0	0	0	0	0	0	0			genome	0.0204082	0.0102041
genomes	0	0	0	0	0	0	16	11	0	0	17	17			genomes	0	0	0	0	0	0	0.0101976	0.00798258	0	0	0.00921409	0.0131376			genomes	0.0335327	0.0405318
genomesequence	0	1	0	0	0	0	0	0	0	0	0	0			genomesequence	0	0.0166667	0	0	0	0	0	0	0	0	0	0			genomesequence	0.0333333	0.0166667
gominer	0	0	0	0	5	0	0	0	0	0	0	0			gominer	0	0	0	0	0.00833333	0	0	0	0	0	0	0			gominer	0.0166667	0.00833333
gromos	0	1	0	0	0	0	0	0	0	0	0	0			gromos	0	0.0166667	0	0	0	0	0	0	0	0	0	0			gromos	0.0333333	0.0166667
hmmer	0	0	2	4	10	8	0	0	13	16	0	13			hmmer	0	0	0.0102041	0.0172414	0.0166667	0.00904977	0	0	0.00826972	0.0123648	0	0.0100464			hmmer	0.0692586	0.0838427
humangenome	0	0	2	0	0	0	0	0	0	0	0	0			humangenome	0	0	0.0102041	0	0	0	0	0	0	0	0	0			humangenome	0.0204082	0.0102041
humanproteinreference	0	0	0	0	0	0	0	12	0	11	19	0			humanproteinreference	0	0	0	0	0	0	0	0.00870827	0	0.00850077	0.0102981	0			humanproteinreference	0.0380128	0.0275071
image	0	0	0	0	0	8	0	0	12	0	0	13			image	0	0	0	0	0	0.00904977	0	0	0.00763359	0	0	0.0100464			image	0.0434131	0.0267297
intact	0	0	0	0	0	0	0	0	0	0	0	10			intact	0	0	0	0	0	0	0	0	0	0	0	0.00772798			intact	0.00772798	0.00772798
internationalriceinformation	0	1	0	0	0	0	0	0	0	0	0	0			internationalriceinformation	0	0.0166667	0	0	0	0	0	0	0	0	0	0			internationalriceinformation	0.0333333	0.0166667
interpro	0	0	0	0	7	8	16	14	0	0	12	13			interpro	0	0	0	0	0.0116667	0.00904977	0.0101976	0.0101597	0	0	0.00650407	0.0100464			interpro	0.0356753	0.0576241
kyotoencyclopedia	0	0	0	0	0	0	15	11	0	0	0	14			kyotoencyclopedia	0	0	0	0	0	0	0.00956023	0.00798258	0	0	0	0.0108192			kyotoencyclopedia	0.0299396	0.028362
kyotoencyclopediaofgenesandgenomes	0	0	0	0	7	11	53	39	33	38	61	41			kyotoencyclopediaofgenesandgenomes	0	0	0	0	0.0116667	0.0124434	0.0337795	0.0283019	0.0209924	0.0293663	0.0330623	0.0316847			kyotoencyclopediaofgenesandgenomes	0.0600142	0.201297
lagrange	0	1	0	0	0	0	0	0	0	0	0	0			lagrange	0	0.0166667	0	0	0	0	0	0	0	0	0	0			lagrange	0.0333333	0.0166667
lga	0	1	0	0	0	0	0	0	0	0	0	0			lga	0	0.0166667	0	0	0	0	0	0	0	0	0	0			lga	0.0333333	0.0166667
libraryset	0	1	0	0	0	0	0	0	0	0	0	0			libraryset	0	0.0166667	0	0	0	0	0	0	0	0	0	0			libraryset	0.0333333	0.0166667
locuslink	0	0	2	0	9	18	0	0	0	0	0	0			locuslink	0	0	0.0102041	0	0.015	0.020362	0	0	0	0	0	0			locuslink	0.0611321	0.0455661
mas4	0	0	2	0	0	0	0	0	0	0	0	0			mas4	0	0	0.0102041	0	0	0	0	0	0	0	0	0			mas4	0.0204082	0.0102041
matlab	0	0	0	0	5	9	24	20	25	25	32	18			matlab	0	0	0	0	0.00833333	0.010181	0.0152964	0.0145138	0.0159033	0.0193199	0.0173442	0.0139104			matlab	0.0262947	0.114802
medicalsubjectheadings	0	0	0	3	5	0	0	0	0	10	18	10			medicalsubjectheadings	0	0	0	0.012931	0.00833333	0	0	0	0	0.00772798	0.0097561	0.00772798			medicalsubjectheadings	0.0376463	0.0464764
medline	0	0	2	0	0	0	17	0	13	12	0	0			medline	0	0	0.0102041	0	0	0	0.0108349	0	0.00826972	0.00927357	0	0			medline	0.0606252	0.0385823
meme/mast	0	0	0	0	0	0	13	12	11	0	0	0			meme/mast	0	0	0	0	0	0	0.00828553	0.00870827	0.00699746	0	0	0			meme/mast	0.0174165	0.0239913
mfold	0	0	0	0	5	0	0	0	0	0	0	0			mfold	0	0	0	0	0.00833333	0	0	0	0	0	0	0			mfold	0.0166667	0.00833333
microarray	0	0	3	2	0	0	0	0	0	0	0	0			microarray	0	0	0.0153061	0.00862069	0	0	0	0	0	0	0	0			microarray	0.0306122	0.0239268
microrna	0	0	0	0	0	0	0	0	0	11	21	12			microrna	0	0	0	0	0	0	0	0	0	0.00850077	0.0113821	0.00927357			microrna	0.0134907	0.0291565
microsoftaccess	0	0	2	0	0	0	0	0	0	0	0	0			microsoftaccess	0	0	0.0102041	0	0	0	0	0	0	0	0	0			microsoftaccess	0.0204082	0.0102041
microsoftexcel	0	0	4	0	9	9	0	0	14	10	0	0			microsoftexcel	0	0	0.0204082	0	0.015	0.010181	0	0	0.00890585	0.00772798	0	0			microsoftexcel	0.088628	0.062223
mips	0	0	2	2	0	11	0	13	12	0	0	0			mips	0	0	0.0102041	0.00862069	0	0.0124434	0	0.00943396	0.00763359	0	0	0			mips	0.064163	0.0483358
mirbase	0	0	0	0	0	0	0	0	0	0	14	0			mirbase	0	0	0	0	0	0	0	0	0	0	0.00758808	0			mirbase	0.0151762	0.00758808
molecularmodeling	0	0	2	0	0	0	0	0	0	0	0	0			molecularmodeling	0	0	0.0102041	0	0	0	0	0	0	0	0	0			molecularmodeling	0.0204082	0.0102041
mozillafirefox	0	0	0	0	0	0	13	14	0	12	0	14			mozillafirefox	0	0	0	0	0	0	0.00828553	0.0101597	0	0.00927357	0	0.0108192			mozillafirefox	0.0496856	0.0385379
muscle	0	0	0	0	0	0	0	0	11	0	0	13			muscle	0	0	0	0	0	0	0	0	0.00699746	0	0	0.0100464			muscle	0.0240413	0.0170438
mysql	0	1	3	6	16	32	48	30	48	27	40	36			mysql	0	0.0166667	0.0153061	0.0258621	0.0266667	0.0361991	0.0305927	0.0217707	0.0305344	0.0208655	0.0216802	0.0278207			mysql	0.0787363	0.273965
netscape	0	0	0	4	6	0	0	0	0	0	0	0			netscape	0	0	0	0.0172414	0.01	0	0	0	0	0	0	0			netscape	0.0344828	0.0272414
network	0	0	0	4	8	13	37	32	48	41	57	53			network	0	0	0	0.0172414	0.0133333	0.0147059	0.0235819	0.0232221	0.0305344	0.0316847	0.0308943	0.0409583			network	0.0510748	0.226156
notation	0	0	3	0	0	0	0	0	0	0	0	0			notation	0	0	0.0153061	0	0	0	0	0	0	0	0	0			notation	0.0306122	0.0153061
onlinemendelianinheritanceinman	0	0	3	0	5	11	0	0	0	10	17	18			onlinemendelianinheritanceinman	0	0	0.0153061	0	0.00833333	0.0124434	0	0	0	0.00772798	0.00921409	0.0139104			onlinemendelianinheritanceinman	0.0694095	0.0669353
oracle	0	0	3	3	10	8	15	12	0	0	0	0			oracle	0	0	0.0153061	0.012931	0.0166667	0.00904977	0.00956023	0.00870827	0	0	0	0			oracle	0.0391044	0.0722221
owl	0	0	0	0	0	0	0	0	0	10	0	10			owl	0	0	0	0	0	0	0	0	0	0.00772798	0	0.00772798			owl	0.0231839	0.015456
perldas	0	1	0	0	0	0	0	0	0	0	0	0			perldas	0	0.0166667	0	0	0	0	0	0	0	0	0	0			perldas	0.0333333	0.0166667
pfam	0	0	6	7	19	14	21	23	31	22	21	16			pfam	0	0	0.0306122	0.0301724	0.0316667	0.0158371	0.0133843	0.0166909	0.0197201	0.0170015	0.0113821	0.0123648			pfam	0.0664851	0.198832
phylip	0	0	0	0	0	10	15	12	0	0	0	0			phylip	0	0	0	0	0	0.0113122	0.00956023	0.00870827	0	0	0	0			phylip	0.0226244	0.0295807
polymorphismwork	0	1	0	0	0	0	0	0	0	0	0	0			polymorphismwork	0	0.0166667	0	0	0	0	0	0	0	0	0	0			polymorphismwork	0.0333333	0.0166667
postgresql	0	0	0	0	10	11	13	11	12	0	0	0			postgresql	0	0	0	0	0.0166667	0.0124434	0.00828553	0.00798258	0.00763359	0	0	0			postgresql	0.0333333	0.0530118
predictionsforentireproteomes	1	0	0	0	0	0	0	0	0	0	0	0			predictionsforentireproteomes	0.333333	0	0	0	0	0	0	0	0	0	0	0
prism	0	1	0	0	0	0	0	0	0	0	0	0			prism	0	0.0166667	0	0	0	0	0	0	0	0	0	0			prism	0.0333333	0.0166667
promodii	0	1	0	0	0	0	0	0	0	0	0	0			promodii	0	0.0166667	0	0	0	0	0	0	0	0	0	0			promodii	0.0333333	0.0166667
prosaii	0	1	0	0	0	0	0	0	0	0	0	0			prosaii	0	0.0166667	0	0	0	0	0	0	0	0	0	0			prosaii	0.0333333	0.0166667
proteinbank	0	0	5	6	26	33	61	60	57	49	80	36			proteinbank	0	0	0.0255102	0.0258621	0.0433333	0.0373303	0.0388783	0.0435414	0.0362595	0.0378671	0.0433604	0.0278207
proteinfamilies	0	0	0	3	0	0	0	12	0	0	0	0			proteinfamilies	0	0	0	0.012931	0	0	0	0.00870827	0	0	0	0			proteinfamilies	0.0432786	0.0216393
proteinfamiliesanddomains	0	0	4	4	8	8	0	12	0	0	0	0			proteinfamiliesanddomains	0	0	0.0204082	0.0172414	0.0133333	0.00904977	0	0.00870827	0	0	0	0			proteinfamiliesanddomains	0.0582329	0.0687409
proteininformation	0	0	3	0	6	0	0	0	0	0	0	0			proteininformation	0	0	0.0153061	0	0.01	0	0	0	0	0	0	0			proteininformation	0.0506122	0.0253061
psiblast	0	1	3	7	14	21	31	30	27	25	25	20			psiblast	0	0.0166667	0.0153061	0.0301724	0.0233333	0.0237557	0.0197578	0.0217707	0.0171756	0.0193199	0.0135501	0.015456			psiblast	0.0605807	0.216264
psipred	0	1	0	0	0	0	0	0	0	0	0	0			psipred	0	0.0166667	0	0	0	0	0	0	0	0	0	0			psipred	0.0333333	0.0166667
pubmed	0	0	3	4	10	13	38	27	32	28	38	27			pubmed	0	0	0.0153061	0.0172414	0.0166667	0.0147059	0.0242192	0.0195936	0.0203562	0.0216383	0.0205962	0.0208655			pubmed	0.037272	0.191189
q	0	2	0	3	11	26	42	40	57	34	62	44			q	0	0.0333333	0	0.012931	0.0183333	0.0294118	0.0267686	0.0290276	0.0362595	0.0262751	0.0336043	0.0340031
qrna	0	1	0	0	0	0	0	0	0	0	0	0			qrna	0	0.0166667	0	0	0	0	0	0	0	0	0	0			qrna	0.0333333	0.0166667
r	0	0	10	16	46	86	160	167	199	180	253	185			r	0	0	0.0510204	0.0689655	0.0766667	0.0972851	0.101976	0.12119	0.12659	0.139104	0.137127	0.142968
rdms	0	1	0	0	0	0	0	0	0	0	0	0			rdms	0	0.0166667	0	0	0	0	0	0	0	0	0	0			rdms	0.0333333	0.0166667
reactome	0	0	0	0	0	0	0	0	0	0	15	0			reactome	0	0	0	0	0	0	0	0	0	0	0.00813008	0			reactome	0.0162602	0.00813008
refseq	0	0	4	4	7	21	35	32	20	22	25	19			refseq	0	0	0.0204082	0.0172414	0.0116667	0.0237557	0.0223072	0.0232221	0.0127226	0.0170015	0.0135501	0.0146832			refseq	0.0629647	0.176559
repeatmasker	0	0	0	3	0	0	0	0	0	0	0	0			repeatmasker	0	0	0	0.012931	0	0	0	0	0	0	0	0			repeatmasker	0.0258621	0.012931
reputer	0	0	0	3	0	0	0	0	0	0	0	0			reputer	0	0	0	0.012931	0	0	0	0	0	0	0	0			reputer	0.0258621	0.012931
saccharomycesgenome	0	0	0	3	6	13	24	13	22	10	16	10			saccharomycesgenome	0	0	0	0.012931	0.01	0.0147059	0.0152964	0.00943396	0.0139949	0.00772798	0.00867209	0.00772798			saccharomycesgenome	0.0397369	0.10049
sam	0	1	0	0	7	0	19	16	11	12	19	16			sam	0	0.0166667	0	0	0.0116667	0	0.0121096	0.011611	0.00699746	0.00927357	0.0102981	0.0123648			sam	0.0792558	0.0909879
seals	0	0	2	0	0	0	0	0	0	0	0	0			seals	0	0	0.0102041	0	0	0	0	0	0	0	0	0			seals	0.0204082	0.0102041
sequence	0	1	0	0	0	0	0	0	0	0	0	0			sequence	0	0.0166667	0	0	0	0	0	0	0	0	0	0			sequence	0.0333333	0.0166667
sequenceanalysis	0	0	3	3	0	0	0	0	0	0	0	0			sequenceanalysis	0	0	0.0153061	0.012931	0	0	0	0	0	0	0	0			sequenceanalysis	0.0306122	0.0282372
sequencesusingclustalxdrawneighborjoining	0	1	0	0	0	0	0	0	0	0	0	0			sequencesusingclustalxdrawneighborjoining	0	0.0166667	0	0	0	0	0	0	0	0	0	0			sequencesusingclustalxdrawneighborjoining	0.0333333	0.0166667
sequencework	0	1	0	0	0	0	0	0	0	0	0	0			sequencework	0	0.0166667	0	0	0	0	0	0	0	0	0	0			sequencework	0.0333333	0.0166667
sequencinglarge16srdna	0	1	0	0	0	0	0	0	0	0	0	0			sequencinglarge16srdna	0	0.0166667	0	0	0	0	0	0	0	0	0	0			sequencinglarge16srdna	0.0333333	0.0166667
sequest	0	0	0	0	0	0	0	0	12	0	0	0			sequest	0	0	0	0	0	0	0	0	0.00763359	0	0	0			sequest	0.0152672	0.00763359
smart	0	0	4	6	0	8	0	0	0	0	0	0			smart	0	0	0.0204082	0.0258621	0	0.00904977	0	0	0	0	0	0			smart	0.0698237	0.05532
soap	0	0	0	0	0	0	0	0	0	13	0	0			soap	0	0	0	0	0	0	0	0	0	0.0100464	0	0			soap	0.0200927	0.0100464
sql	0	1	2	5	10	23	28	11	24	12	17	11			sql	0	0.0166667	0.0102041	0.0215517	0.0166667	0.0260181	0.0178458	0.00798258	0.0152672	0.00927357	0.00921409	0.00850077			sql	0.0807999	0.159191
staden	0	1	0	0	0	0	0	0	0	0	0	0			staden	0	0.0166667	0	0	0	0	0	0	0	0	0	0			staden	0.0333333	0.0166667
stanfordmicroarray	0	0	0	0	9	8	13	12	0	0	0	0			stanfordmicroarray	0	0	0	0	0.015	0.00904977	0.00828553	0.00870827	0	0	0	0			stanfordmicroarray	0.0308455	0.0410436
structuralofproteins	0	2	0	5	17	17	30	33	30	21	30	16			structuralofproteins	0	0.0333333	0	0.0215517	0.0283333	0.0192308	0.0191205	0.0239478	0.019084	0.0162287	0.0162602	0.0123648
structurebasedsequencealignmentsofscopsuperfamilies	0	0	0	0	0	0	0	13	16	21	60	43			structurebasedsequencealignmentsofscopsuperfamilies	0	0	0	0	0	0	0	0.00943396	0.0101781	0.0162287	0.0325203	0.0332303			structurebasedsequencealignmentsofscopsuperfamilies	0.0332303	0.101591
swissmodel	0	1	0	0	0	0	0	0	0	0	0	0			swissmodel	0	0.0166667	0	0	0	0	0	0	0	0	0	0			swissmodel	0.0333333	0.0166667
swisspdb	0	1	2	0	0	0	0	0	0	0	0	0			swisspdb	0	0.0166667	0.0102041	0	0	0	0	0	0	0	0	0			swisspdb	0.0333333	0.0268707
swissprot	0	0	10	8	27	27	45	42	36	20	29	13			swissprot	0	0	0.0510204	0.0344828	0.045	0.030543	0.0286807	0.030479	0.0229008	0.015456	0.0157182	0.0100464
swissprotrelease	0	0	0	0	5	0	0	0	0	0	0	0			swissprotrelease	0	0	0	0	0.00833333	0	0	0	0	0	0	0			swissprotrelease	0.0166667	0.00833333
taxonomy	0	0	4	0	0	0	0	0	0	0	0	0			taxonomy	0	0	0.0204082	0	0	0	0	0	0	0	0	0			taxonomy	0.0408163	0.0204082
tcoffee	0	0	0	0	5	8	0	0	0	0	0	0			tcoffee	0	0	0	0	0.00833333	0.00904977	0	0	0	0	0	0			tcoffee	0.0180995	0.0173831
theastralcompendiumforsequenceandstructureanalysis	0	0	0	0	5	0	0	0	0	0	0	0			theastralcompendiumforsequenceandstructureanalysis	0	0	0	0	0.00833333	0	0	0	0	0	0	0			theastralcompendiumforsequenceandstructureanalysis	0.0166667	0.00833333
thecathproteinstructure	0	0	0	0	5	0	0	0	0	10	0	0			thecathproteinstructure	0	0	0	0	0.00833333	0	0	0	0	0.00772798	0	0			thecathproteinstructure	0.0321226	0.0160613
theofsecondarystructuresassignments	0	0	0	0	0	0	0	14	17	16	0	0			theofsecondarystructuresassignments	0	0	0	0	0	0	0	0.0101597	0.0108142	0.0123648	0	0			theofsecondarystructuresassignments	0.0247295	0.0333387
theribosomal	0	0	2	0	0	0	0	0	0	0	0	0			theribosomal	0	0	0.0102041	0	0	0	0	0	0	0	0	0			theribosomal	0.0204082	0.0102041
transfac	0	0	0	0	0	13	15	18	19	14	15	0			transfac	0	0	0	0	0	0.0147059	0.00956023	0.0130624	0.0120865	0.0108192	0.00813008	0			transfac	0.0364161	0.0683643
treeview	0	0	3	0	0	0	0	0	0	0	0	0			treeview	0	0	0.0153061	0	0	0	0	0	0	0	0	0			treeview	0.0306122	0.0153061
trembl	0	0	2	0	9	8	15	0	0	0	0	0			trembl	0	0	0.0102041	0	0.015	0.00904977	0.00956023	0	0	0	0	0			trembl	0.0514291	0.0438141
trna	0	1	5	4	6	13	18	10	20	13	17	17			trna	0	0.0166667	0.0255102	0.0172414	0.01	0.0147059	0.0114723	0.00725689	0.0127226	0.0100464	0.00921409	0.0131376			trna	0.0660731	0.147974
ucsc	0	0	0	0	7	9	18	11	14	0	26	0			ucsc	0	0	0	0	0.0116667	0.010181	0.0114723	0.00798258	0.00890585	0	0.0140921	0			ucsc	0.0559467	0.0643005
ucscgenome	0	0	0	0	0	10	16	0	20	11	25	19			ucscgenome	0	0	0	0	0	0.0113122	0.0101976	0	0.0127226	0.00850077	0.0135501	0.0146832			ucscgenome
uniprot	0	0	0	0	0	10	28	29	26	24	37	33			uniprot	0	0	0	0	0	0.0113122	0.0178458	0.021045	0.0165394	0.0185471	0.0200542	0.0255023			uniprot
uniprotkb	0	0	0	0	0	0	0	0	0	0	13	12			uniprotkb	0	0	0	0	0	0	0	0	0	0	0.00704607	0.00927357			uniprotkb
uniquehumangenesequence	0	0	4	0	12	13	14	17	0	0	0	0			uniquehumangenesequence	0	0	0.0204082	0	0.02	0.0147059	0.00892288	0.0123367	0	0	0	0			uniquehumangenesequence
vectoralignmentsearch	0	0	3	0	0	0	0	0	0	0	0	0			vectoralignmentsearch	0	0	0.0153061	0	0	0	0	0	0	0	0	0			vectoralignmentsearch
vista	0	0	0	2	0	0	0	0	0	0	0	0			vista	0	0	0	0.00862069	0	0	0	0	0	0	0	0			vista
visualisation	0	0	0	3	0	0	0	0	0	0	0	0			visualisation	0	0	0	0.012931	0	0	0	0	0	0	0	0			visualisation
weka	0	0	0	0	0	0	0	0	17	0	18	0			weka	0	0	0	0	0	0	0	0	0.0108142	0	0.0097561	0			weka
whatcheck	0	1	0	0	0	0	0	0	0	0	0	0			whatcheck	0	0.0166667	0	0	0	0	0	0	0	0	0	0			whatcheck
wormbase	0	1	0	0	0	0	0	0	0	0	0	0			wormbase	0	0.0166667	0	0	0	0	0	0	0	0	0	0			wormbase
wormbasedas	0	1	0	0	0	0	0	0	0	0	0	0			wormbasedas	0	0.0166667	0	0	0	0	0	0	0	0	0	0			wormbasedas
wormcommunity	0	1	0	0	0	0	0	0	0	0	0	0			wormcommunity	0	0.0166667	0	0	0	0	0	0	0	0	0	0			wormcommunity
	3	60	196	232	600	884	1569	1378	1572	1294	1845	1294

## Sheet: All_Years_Tables
Doc Level							Mention Level
Genome Biology		BMC Bioinformatics					Genome Biology		BMC Bioinformatics
R	432	R	1304				Gene Ontology	3578	Gene Ontology	10239
Gene Ontology	413	Gene Ontology	688				R	1424	R	5344
BLAST	358	BLAST	612				BLAST	1203	BLAST	3201
GenBank	351	PDB	413				GenBank	1031	PDB	2699
GEO	224	GenBank	332				Ensembl	832	SCOP	1813
Ensembl	208	Q	323				GEO	588	Q	1519
tRNA	165	Network	293				RefSeq	519	KEGG	1446
S4	163	MySQL	288				HGT	517	Pfam	1216
Cluster	137	KEGG	284				KEGG	504	PubMed	1044
RefSeq	127	GEO	275				miRNA	471	GenBank	1008
	GB:	2466
	BMC:	3662
Doc Level							Mention Level
Genome Biology		BMC Bioinformatics					Genome Biology		BMC Bioinformatics
R	0.175182	R	0.35609				Gene Ontology	1.45093	Gene Ontology	2.79601
Gene Ontology	0.167478	Gene Ontology	0.187875				R	0.577453	R	1.45931
BLAST	0.145174	BLAST	0.167122				BLAST	0.487835	BLAST	0.874113
GenBank	0.142336	PDB	0.0906608				GenBank	0.418086	PDB	0.737029
GEO	0.0908354	GenBank	0.0882032				Ensembl	0.337388	SCOP	0.495085
Ensembl	0.0843471	Q	0.0800109				GEO	0.238443	Q	0.414801
tRNA	0.06691	Network	0.0786455				RefSeq	0.210462	KEGG	0.394866
S4	0.0660989	MySQL	0.11278				HGT	0.209651	Pfam	0.332059
Cluster	0.0555556	KEGG	0.0775532				KEGG	0.20438	PubMed	0.28509
RefSeq	0.0515004	GEO	0.0750956				miRNA	0.190998	GenBank	0.275259
					Document Level				Mention Level
					Genome Biology		BMC Bioinformatics		Genome Biology		BMC Bioinformatics
					R	0.175182	R	0.35609	Gene Ontology	1.45093	Gene Ontology	2.79601
					Gene Ontology	0.167478	Gene Ontology	0.187875	R	0.577453	R	1.45931
					BLAST	0.145174	BLAST	0.167122	BLAST	0.487835	BLAST	0.874113
					GenBank	0.142336	PDB	0.0906608	GenBank	0.418086	PDB	0.737029
					GEO	0.0908354	GenBank	0.0882032	Ensembl	0.337388	SCOP	0.495085
					Ensembl	0.0843471	Q	0.0800109	GEO	0.238443	Q	0.414801
					tRNA	0.06691	Network	0.0786455	RefSeq	0.210462	KEGG	0.394866
					S4	0.0660989	MySQL	0.11278	HGT	0.209651	Pfam	0.332059
					Cluster	0.0555556	KEGG	0.0775532	KEGG	0.20438	PubMed	0.28509
					RefSeq	0.0515004	GEO	0.0750956	miRNA	0.190998	GenBank	0.275259

## Sheet: Graphs_Time
			2001	2002	2003	2004	2005	2006	2007	2008	2009	2010	2011
		BLAST	0.105263	0.0794872	0.0734597	0.0786026	0.0706861	0.0662879	0.0540797	0.0610169	0.0404192	0.0351438	0.0321429
		Bioconductor	0	0	0.014218	0	0.031185	0.0113636	0.0227704	0.0254237	0.0149701	0.0271565	0.0214286
		ClustalW	0.0230263	0.0333333	0.0260664	0.0218341	0.031185	0.0265152	0.0208729	0.0271186	0.010479	0.00798722	0
		Ensembl	0.0230263	0.025641	0.0308057	0.0305677	0.035343	0.0416667	0.0370019	0.0389831	0.0374251	0.043131	0.0321429
		GenBank	0.101974	0.105128	0.0971564	0.0829694	0.0602911	0.0473485	0.0512334	0.0474576	0.0314371	0.0351438	0.0285714
		Gene Ontology	0.0131579	0.0230769	0.0616114	0.0655022	0.0914761	0.0833333	0.097723	0.0864407	0.0643713	0.0702875	0.0428571
		R	0.0789474	0.0589744	0.0758294	0.0655022	0.0644491	0.0871212	0.0777989	0.0644068	0.0733533	0.0782748	0.0857143
		Swiss-Prot	0.0361842	0.0410256	0.0331754	0.0349345	0.027027	0	0.012334	0.0118644	0	0	0
			2001	2002	2003	2004	2005	2006	2007	2008	2009	2010	2011
		BLAST	0.05	0.0871795	0.0909091	0.0863787	0.0575621	0.0599108	0.0549133	0.066879	0.0479876	0.0410589	0.0426357
		Bioconductor	0	0	0	0	0.0293454	0.0191205	0.0216763	0.0273885	0.0317337	0.0237709	0.0302326
		ClustalW	0	0.0307692	0.021645	0.0315615	0.0282167	0.0242192	0.0260116	0.0261146	0.0116099	0.0194489	0.0124031
		Ensembl	0	0	0.017316	0.0166113	0.0191874	0.0172084	0.0202312	0.0235669	0.0239938	0.0189087	0.020155
		GenBank	0.05	0.0615385	0.0606061	0.051495	0.0349887	0.0369662	0.0339595	0.033121	0.0239938	0.0178282	0.0155039
		Gene Ontology	0	0.0153846	0.025974	0.0481728	0.0632054	0.0681963	0.0657514	0.0585987	0.0773994	0.0680713	0.0604651
		R	0	0.0512821	0.0692641	0.076412	0.0970655	0.101976	0.120665	0.126752	0.139319	0.136683	0.143411
		Swiss-Prot	0	0.0512821	0.034632	0.0448505	0.030474	0.0286807	0.0303468	0.0229299	0.0154799	0.0156672	0.0100775

## Sheet: Long_Tail
# of Resources	Mention Count	Resource Percentile	Mention Count Percentile		C.F. of Mentions
12886	1	0.780686	1		0.0908235		so 78% of resources only mentioned once							Below are Mention Level Scores instead (of document level):
1546	2	0.874349	0.999948		0.148425
605	3	0.911002	0.999843		0.199173
300	4	0.929177	0.999686		0.234906									# of Resources	Mention Count	Resource Percentile	Mention Count Percentile
222	5	0.942627	0.999477		0.261013									8750	1	0.53011	1
144	6	0.951351	0.999215		0.285968									1853	2	0.642372	0.999989
92	7	0.956925	0.998901		0.308308									884	3	0.695929	0.999968
72	8	0.961287	0.998535		0.329915									522	4	0.727554	0.999936
62	9	0.965043	0.998117		0.350267									370	5	0.74997	0.999893
42	10	0.967588	0.997646		0.369781									275	6	0.76663	0.99984
61	11	0.971283	0.997123		0.38872									227	7	0.780383	0.999776
26	12	0.972858	0.996547		0.407607									207	8	0.792924	0.999701
24	13	0.974312	0.995919		0.426441									157	10	0.802435	0.999616
31	14	0.97619	0.995239		0.444753									149	9	0.811462	0.999509
20	15	0.977402	0.994507		0.463011									133	12	0.81952	0.999413
23	16	0.978796	0.993722		0.480538									129	11	0.827336	0.999285
14	17	0.979644	0.992885		0.49707									114	13	0.834242	0.999168
19	18	0.980795	0.991995		0.51219									107	14	0.840725	0.999029
10	19	0.981401	0.991054		0.527048									104	15	0.847025	0.99888
14	20	0.982249	0.99006		0.541645									99	16	0.853023	0.99872
15	21	0.983158	0.989013		0.556085									89	18	0.858415	0.998549
11	22	0.983824	0.987915		0.57021									79	17	0.863201	0.998357
14	23	0.984672	0.986764		0.582453									76	20	0.867806	0.998176
10	24	0.985278	0.98556		0.594224									76	21	0.87241	0.997962
10	25	0.985884	0.984305		0.605629									73	19	0.876833	0.997738
5	26	0.986187	0.982997		0.615884									70	23	0.881074	0.997536
11	27	0.986853	0.981636		0.625562									68	22	0.885193	0.99729
8	28	0.987338	0.980224		0.635084									67	26	0.889252	0.997055
6	29	0.987701	0.978759		0.643978									67	27	0.893312	0.996778
7	30	0.988126	0.977242		0.652768									66	24	0.89731	0.99649
6	31	0.988489	0.975672		0.661505									61	30	0.901006	0.996234
4	32	0.988731	0.97405		0.66998									56	28	0.904398	0.995914
3	33	0.988913	0.972376		0.678246									51	29	0.907488	0.995615
4	34	0.989155	0.97065		0.686356									49	25	0.910457	0.995306
5	35	0.989458	0.968871		0.69436									49	31	0.913425	0.995039
1	36	0.989519	0.96704		0.702208									49	33	0.916394	0.994708
2	37	0.98964	0.965156		0.709689									48	32	0.919302	0.994356
5	38	0.989943	0.963221		0.717066									48	37	0.92221	0.994015
7	39	0.990367	0.961233		0.72439									46	35	0.924997	0.99362
3	40	0.990549	0.959192		0.73161									43	34	0.927602	0.993247
5	41	0.990852	0.9571		0.738726									43	38	0.930207	0.992884
6	42	0.991215	0.954954		0.745736									37	39	0.932449	0.992478
6	43	0.991579	0.952757		0.752694									34	36	0.934509	0.992062
4	44	0.991821	0.950507		0.7596									33	43	0.936508	0.991678
5	45	0.992124	0.948206		0.766192									32	41	0.938447	0.99122
3	46	0.992306	0.945851		0.772732									30	48	0.940264	0.990782
5	47	0.992609	0.943445		0.779167									30	53	0.942082	0.99027
2	48	0.99273	0.940986		0.785288									29	40	0.943839	0.989705
3	49	0.992912	0.938474		0.791357									29	49	0.945596	0.989278
4	51	0.993154	0.935911		0.79706									28	47	0.947292	0.988755
3	52	0.993336	0.933243		0.802605									25	42	0.948806	0.988254
1	53	0.993396	0.930522		0.807942									25	46	0.950321	0.987806
5	54	0.993699	0.927749		0.813226									25	51	0.951836	0.987315
2	55	0.99382	0.924924		0.818458									25	64	0.95335	0.986771
2	56	0.993942	0.922047		0.823585									24	45	0.954804	0.986088
3	59	0.994123	0.919117		0.82866									24	52	0.956258	0.985608
2	60	0.994245	0.91603		0.833473									20	56	0.95747	0.985053
4	63	0.994487	0.912891		0.838181									20	57	0.958682	0.984456
1	64	0.994547	0.909595		0.842785									19	59	0.959833	0.983847
1	66	0.994608	0.906247		0.847337									19	60	0.960984	0.983218
2	67	0.994729	0.902794		0.851836									17	58	0.962014	0.982578
1	68	0.99479	0.899288		0.856179									17	61	0.963044	0.981959
1	69	0.99485	0.895731		0.860469									17	62	0.964074	0.981308
1	71	0.994911	0.892121		0.864706									17	63	0.965104	0.980647
1	72	0.994972	0.888406		0.86884									17	66	0.966134	0.979975
2	74	0.995093	0.88464		0.872868									16	55	0.967103	0.97927
2	75	0.995214	0.880768		0.876844									16	72	0.968072	0.978684
2	76	0.995335	0.876844		0.880768									15	44	0.968981	0.977916
2	77	0.995456	0.872868		0.88464									13	65	0.969769	0.977446
1	79	0.995517	0.86884		0.888406									13	78	0.970556	0.976753
4	81	0.995759	0.864706		0.892121									12	68	0.971283	0.97592
1	82	0.99582	0.860469		0.895731									12	69	0.97201	0.975195
1	83	0.99588	0.856179		0.899288									12	75	0.972737	0.974459
1	86	0.995941	0.851836		0.902794									12	86	0.973464	0.973659
1	87	0.996001	0.847337		0.906247									11	50	0.974131	0.972741
1	88	0.996062	0.842785		0.909595									11	71	0.974797	0.972208
3	90	0.996244	0.838181		0.912891									10	67	0.975403	0.97145
1	92	0.996304	0.833473		0.91603									10	70	0.976009	0.970735
2	97	0.996426	0.82866		0.919117									10	77	0.976615	0.969989
1	98	0.996486	0.823585		0.922047									9	54	0.97716	0.969167
1	100	0.996547	0.818458		0.924924									9	81	0.977705	0.968591
1	101	0.996607	0.813226		0.927749									8	74	0.97819	0.967727
1	102	0.996668	0.807942		0.930522									8	76	0.978674	0.966937
1	106	0.996728	0.802605		0.933243									8	80	0.979159	0.966126
1	109	0.996789	0.79706		0.935911									8	88	0.979644	0.965273
1	116	0.99685	0.791357		0.938474									7	84	0.980068	0.964334
2	117	0.996971	0.785288		0.940986									7	87	0.980492	0.963438
1	123	0.997031	0.779167		0.943445									7	92	0.980916	0.96251
1	125	0.997092	0.772732		0.945851									6	111	0.98128	0.961528
1	126	0.997153	0.766192		0.948206									6	73	0.981643	0.960344
2	132	0.997274	0.7596		0.950507									6	79	0.982007	0.959565
2	133	0.997395	0.752694		0.952757									5	101	0.982309	0.958722
1	134	0.997455	0.745736		0.954954									5	123	0.982612	0.957645
1	136	0.997516	0.738726		0.9571									5	82	0.982915	0.956332
1	138	0.997577	0.73161		0.959192									5	85	0.983218	0.955458
1	140	0.997637	0.72439		0.961233									5	91	0.983521	0.954551
1	141	0.997698	0.717066		0.963221									5	93	0.983824	0.95358
1	143	0.997758	0.709689		0.965156									5	94	0.984127	0.952588
1	150	0.997819	0.702208		0.96704									5	95	0.98443	0.951585
1	153	0.99788	0.69436		0.968871									4	102	0.984672	0.950571
1	155	0.99794	0.686356		0.97065									4	106	0.984915	0.949483
1	158	0.998001	0.678246		0.972376									4	109	0.985157	0.948352
1	162	0.998061	0.66998		0.97405									4	117	0.985399	0.947189
1	167	0.998122	0.661505		0.975672									4	120	0.985642	0.945941
1	168	0.998182	0.652768		0.977242									4	131	0.985884	0.944661
1	170	0.998243	0.643978		0.978759									4	83	0.986126	0.943263
1	182	0.998304	0.635084		0.980224									4	98	0.986369	0.942378
1	185	0.998364	0.625562		0.981636									3	100	0.98655	0.941332
1	196	0.998425	0.615884		0.982997									3	103	0.986732	0.940265
1	218	0.998485	0.605629		0.984305									3	105	0.986914	0.939166
1	225	0.998546	0.594224		0.98556									3	115	0.987096	0.938046
1	234	0.998607	0.582453		0.986764									3	116	0.987277	0.936819
1	270	0.998667	0.57021		0.987915									3	118	0.987459	0.935582
1	276	0.998728	0.556085		0.989013									3	122	0.987641	0.934323
1	279	0.998788	0.541645		0.99006									3	130	0.987823	0.933021
1	284	0.998849	0.527048		0.991054									3	147	0.988004	0.931634
1	289	0.998909	0.51219		0.991995									3	157	0.988186	0.930066
1	316	0.99897	0.49707		0.992885									3	177	0.988368	0.928391
2	335	0.999091	0.480538		0.993722									3	385	0.98855	0.926502
1	349	0.999152	0.463011		0.994507									3	90	0.988731	0.922395
1	350	0.999212	0.444753		0.995239									2	104	0.988853	0.921435
1	360	0.999273	0.426441		0.995919									2	107	0.988974	0.920325
1	361	0.999334	0.407607		0.996547									2	113	0.989095	0.919184
1	362	0.999394	0.38872		0.997123									2	119	0.989216	0.917978
1	373	0.999455	0.369781		0.997646									2	121	0.989337	0.916708
1	389	0.999515	0.350267		0.998117									2	125	0.989458	0.915418
1	413	0.999576	0.329915		0.998535									2	126	0.98958	0.914084
1	427	0.999636	0.308308		0.998901									2	134	0.989701	0.91274
1	477	0.999697	0.285968		0.999215									2	135	0.989822	0.91131
1	499	0.999758	0.261013		0.999477									2	138	0.989943	0.90987
1	683	0.999818	0.234906		0.999686									2	142	0.990064	0.908397
1	970	0.999879	0.199173		0.999843									2	144	0.990185	0.906882
1	1101	0.999939	0.148425		0.999948									2	149	0.990307	0.905346
1	1736	1	0.0908235		1		one resource makes up 9% of total mentions							2	154	0.990428	0.903756
														2	165	0.990549	0.902113
16506	19114													2	168	0.99067	0.900353
														2	170	0.990791	0.898561
														2	174	0.990912	0.896747
														2	184	0.991034	0.894891
														2	197	0.991155	0.892928
														2	203	0.991276	0.890826
														2	206	0.991397	0.88866
														2	210	0.991518	0.886462
														2	212	0.991639	0.884222
														2	214	0.991761	0.88196
														2	217	0.991882	0.879677
														2	221	0.992003	0.877362
														2	227	0.992124	0.875004
														2	237	0.992245	0.872582
														2	249	0.992366	0.870054
														2	256	0.992488	0.867397
														2	299	0.992609	0.864666
														2	315	0.99273	0.861476
														2	332	0.992851	0.858115
														2	654	0.992972	0.854573
														2	89	0.993093	0.847596
														2	96	0.993215	0.846646
														2	97	0.993336	0.845622
														1	1086	0.993396	0.844587
														1	110	0.993457	0.833001
														1	1114	0.993518	0.831827
														1	112	0.993578	0.819942
														1	114	0.993639	0.818747
														1	1160	0.993699	0.817531
														1	1187	0.99376	0.805155
														1	124	0.99382	0.792491
														1	1269	0.993881	0.791168
														1	137	0.993942	0.77763
														1	13817	0.994002	0.776168
														1	1382	0.994063	0.628757
														1	139	0.994123	0.614012
														1	140	0.994184	0.612529
														1	145	0.994245	0.611036
														1	146	0.994305	0.609489
														1	148	0.994366	0.607931
														1	150	0.994426	0.606352
														1	151	0.994487	0.604752
														1	152	0.994547	0.603141
														1	153	0.994608	0.601519
														1	158	0.994669	0.599887
														1	159	0.994729	0.598201
														1	162	0.99479	0.596505
														1	163	0.99485	0.594777
														1	1664	0.994911	0.593038
														1	169	0.994972	0.575285
														1	171	0.995032	0.573482
														1	172	0.995093	0.571657
														1	176	0.995153	0.569822
														1	178	0.995214	0.567944
														1	179	0.995274	0.566045
														1	180	0.995335	0.564136
														1	1808	0.995396	0.562215
														1	181	0.995456	0.542926
														1	182	0.995517	0.540995
														1	189	0.995577	0.539053
														1	191	0.995638	0.537037
														1	1934	0.995699	0.534999
														1	1950	0.995759	0.514366
														1	1980	0.99582	0.493561
														1	2039	0.99588	0.472437
														1	204	0.995941	0.450683
														1	208	0.996001	0.448507
														1	211	0.996062	0.446288
														1	213	0.996123	0.444037
														1	215	0.996183	0.441764
														1	216	0.996244	0.43947
														1	219	0.996304	0.437166
														1	220	0.996365	0.434829
														1	223	0.996426	0.432482
														1	231	0.996486	0.430103
														1	241	0.996547	0.427639
														1	242	0.996607	0.425067
														1	250	0.996668	0.422486
														1	254	0.996728	0.419818
														1	259	0.996789	0.417109
														1	262	0.99685	0.414345
														1	265	0.99691	0.41155
														1	269	0.996971	0.408723
														1	271	0.997031	0.405853
														1	277	0.997092	0.402962
														1	280	0.997153	0.400006
														1	282	0.997213	0.397019
														1	292	0.997274	0.394011
														1	296	0.997334	0.390895
														1	306	0.997395	0.387737
														1	3061	0.997455	0.384473
														1	318	0.997516	0.351815
														1	321	0.997577	0.348423
														1	338	0.997637	0.344998
														1	341	0.997698	0.341392
														1	344	0.997758	0.337754
														1	354	0.997819	0.334084
														1	355	0.99788	0.330307
														1	358	0.99794	0.32652
														1	360	0.998001	0.3227
														1	381	0.998061	0.318859
														1	418	0.998122	0.314794
														1	433	0.998182	0.310335
														1	4404	0.998243	0.305715
														1	448	0.998304	0.25873
														1	450	0.998364	0.25395
														1	453	0.998425	0.249149
														1	463	0.998485	0.244316
														1	468	0.998546	0.239377
														1	509	0.998607	0.234384
														1	524	0.998667	0.228953
														1	539	0.998728	0.223363
														1	541	0.998788	0.217612
														1	547	0.998849	0.21184
														1	588	0.998909	0.206004
														1	589	0.99897	0.199731
														1	591	0.999031	0.193447
														1	606	0.999091	0.187142
														1	638	0.999152	0.180677
														1	640	0.999212	0.17387
														1	668	0.999273	0.167042
														1	670	0.999334	0.159915
														1	6768	0.999394	0.152767
														1	688	0.999455	0.0805603
														1	705	0.999515	0.0732202
														1	749	0.999576	0.0656986
														1	782	0.999636	0.0577077
														1	816	0.999697	0.0493647
														1	863	0.999758	0.0406589
														1	871	0.999818	0.0314517
														1	982	0.999879	0.0221592
														1	99	0.999939	0.0116824
														1	996	1	0.0106262
														16506	93731

## Sheet: Long_Tail_GB
# of Resources	Mention Count	Resource Percentile	Mention Count Percentile		C.F. of Mentions
4087	1	0.77376	1		0.0908235		so 77% of resources only mentioned once							Below are Mention Level Scores instead (of document level):
489	2	0.866339	0.999819		0.148425
188	3	0.901931	0.999458		0.199173
88	4	0.918591	0.998915		0.234906									# of Resources	Mention Count	Resource Percentile	Mention Count Percentile
71	5	0.932033	0.998192		0.261013									2920	1	0.552821	1
60	6	0.943393	0.997289		0.285968									661	2	0.677963	0.99996
32	8	0.949451	0.996204		0.308308									313	3	0.737221	0.99988
31	7	0.95532	0.994758		0.329915									177	4	0.770731	0.99976
25	10	0.960053	0.993492		0.350267									122	5	0.793828	0.9996
23	9	0.964407	0.991685		0.369781									98	6	0.812382	0.999399
15	12	0.967247	0.990058		0.38872									77	7	0.826959	0.999159
13	13	0.969708	0.987889		0.407607									66	8	0.839455	0.998879
12	11	0.97198	0.985539		0.426441									53	9	0.849489	0.998558
10	16	0.973874	0.98355		0.444753									52	10	0.859334	0.998198
8	15	0.975388	0.980658		0.463011									44	12	0.867664	0.997798
7	17	0.976713	0.977946		0.480538									39	13	0.875047	0.997317
6	25	0.977849	0.974873		0.49707									37	11	0.882052	0.996796
5	14	0.978796	0.970354		0.51219									30	17	0.887732	0.996356
5	19	0.979743	0.967824		0.527048									28	14	0.893033	0.995675
5	23	0.980689	0.964389		0.541645									25	21	0.897766	0.995115
5	32	0.981636	0.960231		0.556085									24	15	0.90231	0.994274
4	20	0.982393	0.954447		0.57021									20	19	0.906096	0.993673
4	21	0.98315	0.950832		0.582453									19	20	0.909693	0.992912
4	22	0.983908	0.947035		0.594224									17	18	0.912912	0.992111
4	27	0.984665	0.943059		0.605629									15	24	0.915752	0.99139
4	31	0.985422	0.938178		0.615884									15	26	0.918591	0.990429
4	33	0.986179	0.932574		0.625562									14	16	0.921242	0.989388
3	102	0.986747	0.926609		0.635084									14	30	0.923892	0.988747
3	18	0.987315	0.908171		0.643978									14	33	0.926543	0.987546
3	24	0.987883	0.904917		0.652768									13	22	0.929004	0.986225
3	28	0.988451	0.900578		0.661505									12	25	0.931276	0.985344
3	37	0.989019	0.895517		0.66998									12	38	0.933548	0.984342
3	39	0.989587	0.888829		0.678246									11	31	0.93563	0.982821
2	26	0.989966	0.881779		0.686356									10	27	0.937524	0.981579
2	42	0.990345	0.877079		0.69436									10	29	0.939417	0.980498
2	44	0.990723	0.869487		0.702208									10	37	0.94131	0.979337
2	45	0.991102	0.861533		0.709689									10	41	0.943203	0.977855
2	47	0.99148	0.853398		0.717066									10	48	0.945097	0.976213
2	48	0.991859	0.844902		0.72439									9	51	0.9468	0.974291
2	64	0.992238	0.836226		0.73161									8	23	0.948315	0.972249
2	74	0.992616	0.824657		0.738726									8	40	0.94983	0.971328
2	80	0.992995	0.81128		0.745736									8	45	0.951344	0.969726
1	101	0.993184	0.796819		0.752694									7	34	0.952669	0.967924
1	104	0.993374	0.778561		0.7596									7	50	0.953995	0.966563
1	105	0.993563	0.759761		0.766192									7	53	0.95532	0.96456
1	125	0.993752	0.740781		0.772732									7	59	0.956645	0.962438
1	127	0.993942	0.718185		0.779167									7	60	0.95797	0.960075
1	137	0.994131	0.695228		0.785288									6	28	0.959106	0.957673
1	163	0.99432	0.670463		0.791357									6	43	0.960242	0.956551
1	165	0.99451	0.640998		0.79706									6	54	0.961378	0.954829
1	208	0.994699	0.611171		0.802605									6	58	0.962514	0.952667
1	224	0.994888	0.573572		0.807942									5	36	0.963461	0.950344
1	29	0.995078	0.53308		0.813226									5	49	0.964407	0.948903
1	34	0.995267	0.527838		0.818458									5	52	0.965354	0.946941
1	35	0.995456	0.521692		0.823585									5	56	0.966301	0.944858
1	351	0.995646	0.515365		0.82866									4	104	0.967058	0.942616
1	358	0.995835	0.451916		0.833473									4	32	0.967815	0.938451
1	41	0.996024	0.387202		0.838181									4	35	0.968573	0.93717
1	413	0.996214	0.37979		0.842785									4	39	0.96933	0.935768
1	43	0.996403	0.305134		0.847337									4	42	0.970087	0.934206
1	432	0.996592	0.297361		0.851836									4	46	0.970844	0.932524
1	50	0.996782	0.21927		0.856179									4	47	0.971602	0.930682
1	51	0.996971	0.210231		0.860469									4	61	0.972359	0.9288
1	52	0.99716	0.201012		0.864706									4	64	0.973116	0.926358
1	54	0.997349	0.191612		0.86884									4	67	0.973874	0.923795
1	55	0.997539	0.181851		0.872868									4	70	0.974631	0.921112
1	56	0.997728	0.171909		0.876844									4	73	0.975388	0.918309
1	61	0.997917	0.161786		0.880768									4	76	0.976145	0.915385
1	63	0.998107	0.150759		0.88464									4	77	0.976903	0.912342
1	65	0.998296	0.139371		0.888406									4	80	0.97766	0.909258
1	66	0.998485	0.127621		0.892121									3	116	0.978228	0.906055
1	67	0.998675	0.115691		0.895731									3	44	0.978796	0.90141
1	75	0.998864	0.103579		0.899288									3	55	0.979364	0.899648
1	77	0.999053	0.0900217		0.902794									3	68	0.979932	0.897445
1	79	0.999243	0.0761027		0.906247									3	71	0.9805	0.894722
1	82	0.999432	0.0618221		0.909595									3	75	0.981068	0.891879
1	83	0.999621	0.0469993		0.912891									3	84	0.981636	0.888876
1	87	0.999811	0.0319957		0.91603									2	106	0.982014	0.885512
1	90	1	0.016269		0.919117		one resource makes up 2% of total mentions							2	109	0.982393	0.881267
		1	0		0.922047									2	113	0.982772	0.876902
		1	0		0.924924									2	126	0.98315	0.872377
		1	0		0.927749									2	139	0.983529	0.867331
		1	0		0.930522									2	184	0.983908	0.861765
		1	0		0.933243									2	217	0.984286	0.854397
		1	0		0.935911									2	253	0.984665	0.845707
		1	0		0.938474									2	62	0.985044	0.835576
		1	0		0.940986									2	63	0.985422	0.833093
		1	0		0.943445									2	65	0.985801	0.83057
		1	0		0.945851									2	69	0.986179	0.827967
		1	0		0.948206									2	72	0.986558	0.825204
		1	0		0.950507									2	78	0.986937	0.822321
		1	0		0.952757									2	85	0.987315	0.819198
		1	0		0.954954									2	90	0.987694	0.815794
		1	0		0.9571									2	94	0.988073	0.81219
		1	0		0.959192									1	100	0.988262	0.808425
		1	0		0.961233									1	101	0.988451	0.804421
		1	0		0.963221									1	102	0.988641	0.800376
		1	0		0.965156									1	1031	0.98883	0.796292
		1	0		0.96704									1	105	0.989019	0.755006
		1	0		0.968871									1	111	0.989209	0.750801
		1	0		0.97065									1	114	0.989398	0.746356
		1	0		0.972376									1	115	0.989587	0.741791
		1	0		0.97405									1	117	0.989777	0.737186
		1	0		0.975672									1	1203	0.989966	0.7325
		1	0		0.977242									1	121	0.990155	0.684326
		1	0		0.978759									1	122	0.990345	0.679481
		1	0		0.980224									1	123	0.990534	0.674596
		1	0		0.981636									1	124	0.990723	0.66967
		1	0		0.982997									1	125	0.990913	0.664704
		1	0		0.984305									1	130	0.991102	0.659699
		1	0		0.98556									1	134	0.991291	0.654493
		1	0		0.986764									1	140	0.99148	0.649127
		1	0		0.987915									1	142	0.99167	0.643521
		1	0		0.989013									1	1424	0.991859	0.637834
		1	0		0.99006									1	144	0.992048	0.580811
		1	0		0.991054									1	146	0.992238	0.575044
		1	0		0.991995									1	147	0.992427	0.569198
		1	0		0.992885									1	148	0.992616	0.563311
		1	0		0.993722									1	149	0.992806	0.557384
		1	0		0.994507									1	152	0.992995	0.551418
		1	0		0.995239									1	156	0.993184	0.545331
		1	0		0.995919									1	161	0.993374	0.539084
		1	0		0.996547									1	173	0.993563	0.532637
		1	0		0.997123									1	180	0.993752	0.525709
		1	0		0.997646									1	195	0.993942	0.518501
		1	0		0.998117									1	210	0.994131	0.510692
		1	0		0.998535									1	211	0.99432	0.502283
		1	0		0.998901									1	238	0.99451	0.493833
		1	0		0.999215									1	255	0.994699	0.484302
		1	0		0.999477									1	273	0.994888	0.474091
		1	0		0.999686									1	282	0.995078	0.463159
		1	0		0.999843									1	285	0.995267	0.451866
		1	0		0.999948									1	315	0.995456	0.440453
		1	0		1									1	324	0.995646	0.427839
														1	3578	0.995835	0.414865
5282	5532													1	362	0.996024	0.271584
														1	405	0.996214	0.257088
														1	406	0.996403	0.24087
														1	425	0.996592	0.224612
														1	448	0.996782	0.207593
														1	461	0.996971	0.189652
														1	471	0.99716	0.171192
														1	504	0.997349	0.152331
														1	517	0.997539	0.132148
														1	519	0.997728	0.111445
														1	57	0.997917	0.0906615
														1	588	0.998107	0.088379
														1	74	0.998296	0.0648326
														1	79	0.998485	0.0618693
														1	83	0.998675	0.0587058
														1	832	0.998864	0.055382
														1	86	0.999053	0.0220647
														1	87	0.999243	0.0186209
														1	88	0.999432	0.015137
														1	95	0.999621	0.011613
														1	96	0.999811	0.00780875
														1	99	1	0.00396444
																1	0
																1	0
																1	0
																1	0
																1	0
																1	0
																1	0
																1	0
																1	0
																1	0
																1	0
																1	0
																1	0
																1	0
																1	0
																1	0
																1	0
																1	0
																1	0
																1	0
																1	0
																1	0
																1	0
																1	0
																1	0
																1	0
																1	0
																1	0
																1	0
																1	0
																1	0
																1	0
																1	0
																1	0
																1	0
																1	0
																1	0
																1	0
																1	0
																1	0
																1	0
																1	0
																1	0
																1	0
																1	0
																1	0
																1	0
																1	0
																1	0
																1	0
																1	0
																1	0
																1	0
																1	0
																1	0
																1	0
																1	0
																1	0
																1	0
																1	0
																1	0
																1	0
																1	0
																1	0
																1	0
																1	0
																1	0
																1	0
																1	0
																1	0
																1	0
																1	0
																1	0
																1	0
																1	0
																1	0
																1	0
																1	0
																1	0
																1	0
																1	0
																1	0
																1	0
																1	0
																1	0
																1	0
																1	0
																1	0
																1	0
																1	0
																1	0
																1	0
																1	0
																1	0
																1	0
																1	0
																1	0
																1	0
																1	0
																1	0
																1	0
																1	0
																1	0
																1	0
																1	0
																1	0
																1	0
																1	0
																1	0
																1	0
																1	0
														5282	24972

[truncated: 2 more sheets: Long_Tail_BMC, total_resources]
